# Supplementary material for: 2-{(1E)-1-[(3-{(E)-[1-(2-Hy­droxy-4-meth­oxy­phen­yl)ethyl­idene]amino}-2,2-di­methyl­prop­yl)imino]­eth­yl}-5-meth­oxy­phenol
Source: Acta Crystallogr Sect E Struct Rep Online. 2011 Sep 30;67(Pt 10):o2760. doi: 10.1107/S1600536811038815 (PMC3201500; doi:10.1107/S1600536811038815)
Supplement: Supplementary file 1 [file e-67-o2760-sup1.cif]

##############################################################################
#                                                                            #
# This CIF contains the data in a paper accepted for publication in          #
# Acta Crystallographica Section E. It conforms to the requirements of       #
# Notes for Authors for Acta Crystallographica Section E, and has been       #
# peer reviewed under the auspices of the IUCr Commission on Journals.       #
#                                                                            #
# Full details of the Crystallographic Information File format               #
# are given in the paper "The Crystallographic Information File (CIF):       #
# a New Standard Archive File for Crystallography" by S. R. Hall, F. H.      #
# Allen and I. D. Brown [Acta Cryst. (1991), A47, 655-685].                  #
#                                                                            #
# The current version of the core CIF dictionary is obtainable from          #
# ftp://ftp.iucr.org/pub/cif_core.dic.                                       #
#                                                                            #
# Software is freely available for graphical display of the structure(s)     #
# in this CIF. For information consult the CIF software page                 #
# http://www.iucr.org/resources/cif/software.                                #
#                                                                            #
# This file may be used for bona fide research purposes within the           #
# scientific community so long as proper attribution is given to the journal # 
# article from which it was obtained.                                        #
#                                                                            #
##############################################################################
data_global
_audit_creation_method     SHELXL-97
_journal_date_recd_electronic     2011-09-19
_journal_date_accepted     2011-09-21
_journal_name_full     'Acta Crystallographica, Section E'
_journal_year     2011
_journal_volume     67
_journal_issue     10
_journal_page_first     o2760
_journal_page_last     o2760
_journal_paper_category     QO
_journal_coeditor_code     BT5648
_publ_contact_author_name     ' Edward RT Tiekink '
_publ_contact_author_address
;
Department of Chemistry, University of Malaya,
50603 Kuala Lumpur, Malaysia
;
_publ_contact_author_email
;
Edward.Tiekink@gmail.com
;
_publ_contact_author_fax     ' +60 3 7967 4193 '
_publ_contact_author_phone     ' +60 3 7967 6775 '
_publ_section_title
;\
2-{(1<i>E</i>)-1-[(3-{(<i>E</i>)-[1-(2-Hydroxy-4-\
methoxyphenyl)ethylidene]amino}-2,2-dimethylpropyl)imino]ethyl}-5-methoxyphenol
;
loop_
    _publ_author_name
    _publ_author_footnote
    _publ_author_address
    ' Akbar Ghaemi '
;Additional correspondence author, e-mail: akbarghaemi@yahoo.com.
;
;
Department of Chemistry, Saveh Branch, Islamic Azad University, Saveh, Iran
;
    ' Saeed Rayati ' .
;
Department of Chemistry, K. N. Toosi University of Technology, PO Box
 16315-1618, Tehran, Iran
;
    ' Ehsan Elahi ' .
;
Department of Chemistry, Saveh Branch, Islamic Azad University, Saveh, Iran
;
    'Ng, Seik Weng' .
;
Department of Chemistry, University of Malaya,
50603 Kuala Lumpur, Malaysia and Chemistry Department,
Faculty of Science, King Abdulaziz University, PO Box 80203 Jeddah,
Saudi Arabia
;
    'Tiekink, Edward R. T.' .
;
Department of Chemistry, University of Malaya,
50603 Kuala Lumpur, Malaysia
;
_publ_section_synopsis     .
data_I
_audit_creation_method     SHELXL-97
_chemical_name_systematic
;
2-{(1<i>E</i>)-1-[(3-{(<i>E</i>)-[1-(2-Hydroxy-4-
methoxyphenyl)ethylidene]amino}-2,2-dimethylpropyl)imino]ethyl}-5-methoxyphenol
;
_chemical_name_common     ?
_chemical_formula_moiety     'C23 H30 N2 O4'
_chemical_formula_sum     'C23 H30 N2 O4'
_chemical_formula_iupac     'C23 H30 N2 O4'
_chemical_formula_weight     398.49
_chemical_melting_point     ?
_symmetry_cell_setting     orthorhombic
_symmetry_space_group_name_H-M     ' P n m a '
_symmetry_space_group_name_Hall     '-P 2ac 2n'
loop_
    _symmetry_equiv_pos_as_xyz
    'x, y, z'
    '-x+1/2, -y, z+1/2'
    '-x, y+1/2, -z'
    'x+1/2, -y+1/2, -z+1/2'
    '-x, -y, -z'
    'x-1/2, y, -z-1/2'
    'x, -y-1/2, z'
    '-x-1/2, y-1/2, z-1/2'
_cell_length_a     10.0764(7)
_cell_length_b     36.069(2)
_cell_length_c     5.8322(4)
_cell_angle_alpha     90.00
_cell_angle_beta     90.00
_cell_angle_gamma     90.00
_cell_volume     2119.7(2)
_cell_formula_units_Z     4
_cell_measurement_reflns_used     2488
_cell_measurement_theta_min     2.2540
_cell_measurement_theta_max     27.4928
_cell_measurement_temperature     294(2)
_exptl_crystal_description     prism
_exptl_crystal_colour     yellow
_exptl_crystal_size_max     0.30
_exptl_crystal_size_mid     0.25
_exptl_crystal_size_min     0.20
_exptl_crystal_density_diffrn     1.249
_exptl_crystal_density_meas     ?
_exptl_crystal_density_method     'not measured'
_exptl_crystal_F_000     856
_exptl_absorpt_coefficient_mu     0.085
_exptl_absorpt_correction_type     multi-scan
_exptl_absorpt_process_details     '(CrysAlis PRO; Agilent, 2010)'
_exptl_absorpt_correction_T_min     0.79318
_exptl_absorpt_correction_T_max     1.000
_exptl_special_details
;
;
_diffrn_ambient_temperature     294(2)
_diffrn_radiation_type     MoK\a
_diffrn_radiation_wavelength     0.71073
_diffrn_radiation_source     'SuperNova (Mo) X-ray Source'
_diffrn_radiation_monochromator     Mirror
_diffrn_measurement_device_type
                     'Agilent SuperNova Dual diffractometer with Atlas detector'
_diffrn_measurement_method     '\w scan'
_diffrn_detector_area_resol_mean     10.4041
_diffrn_reflns_number     6816
_diffrn_reflns_av_R_equivalents     0.0392
_diffrn_reflns_av_sigmaI/netI     0.0326
_diffrn_reflns_theta_min     3.39
_diffrn_reflns_theta_max     27.55
_diffrn_reflns_theta_full     27.55
_diffrn_measured_fraction_theta_max     0.973
_diffrn_measured_fraction_theta_full     0.973
_diffrn_reflns_limit_h_min     -9
_diffrn_reflns_limit_h_max     13
_diffrn_reflns_limit_k_min     -33
_diffrn_reflns_limit_k_max     46
_diffrn_reflns_limit_l_min     -5
_diffrn_reflns_limit_l_max     7
_diffrn_standards_number     0
_diffrn_standards_interval_count     0
_diffrn_standards_interval_time     0
_diffrn_standards_decay_%     0
_refine_special_details
;
Refinement of <i>F</i>^2^ against ALL reflections. The weighted <i>R</i>-factor
<i>wR</i> and goodness of fit <i>S</i> are based on <i>F</i>^2^, conventional
<i>R</i>-factors <i>R</i> are based on <i>F</i>, with <i>F</i> set to zero for
negative <i>F</i>^2^. The threshold expression of <i>F</i>^2^ >
\s(<i>F</i>^2^) is used only for calculating <i>R</i>-factors(gt) <i>etc</i>.
and is not relevant to the choice of reflections for refinement.
<i>R</i>-factors based on <i>F</i>^2^ are statistically about twice as large
as those based on <i>F</i>, and <i>R</i>- factors based on ALL data will be
even larger.
;
_reflns_number_total     2419
_reflns_number_gt     1952
_reflns_threshold_expression     I>2\s(I)
_refine_ls_structure_factor_coef     Fsqd
_refine_ls_matrix_type     full
_refine_ls_R_factor_all     0.0667
_refine_ls_R_factor_gt     0.0545
_refine_ls_wR_factor_gt     0.1474
_refine_ls_wR_factor_ref     0.1551
_refine_ls_goodness_of_fit_ref     1.084
_refine_ls_restrained_S_all     1.084
_refine_ls_number_reflns     2419
_refine_ls_number_parameters     141
_refine_ls_number_restraints     1
_refine_ls_hydrogen_treatment     mixed
_refine_ls_weighting_scheme     calc
_refine_ls_weighting_details
         'calc w=1/[\s^2^(Fo^2^)+(0.0642P)^2^+0.9075P] where P=(Fo^2^+2Fc^2^)/3'
_atom_sites_solution_hydrogens     geom
_atom_sites_solution_primary     direct
_atom_sites_solution_secondary     difmap
_refine_ls_shift/su_max     0.001
_refine_ls_shift/su_mean     0.000
_refine_diff_density_max     0.229
_refine_diff_density_min     -0.179
_refine_ls_extinction_method     none
_refine_ls_extinction_coef     ?
loop_
    _atom_type_symbol
    _atom_type_description
    _atom_type_scat_dispersion_real
    _atom_type_scat_dispersion_imag
    _atom_type_scat_source
    'C' 'C' 0.0033 0.0016
                         'International Tables Vol C Tables 4.2.6.8 and 6.1.1.4'
    'H' 'H' 0.0000 0.0000
                         'International Tables Vol C Tables 4.2.6.8 and 6.1.1.4'
    'N' 'N' 0.0061 0.0033
                         'International Tables Vol C Tables 4.2.6.8 and 6.1.1.4'
    'O' 'O' 0.0106 0.0060
                         'International Tables Vol C Tables 4.2.6.8 and 6.1.1.4'
_computing_data_collection     'CrysAlis PRO (Agilent, 2010)'
_computing_cell_refinement     'CrysAlis PRO (Agilent, 2010)'
_computing_data_reduction     'CrysAlis PRO (Agilent, 2010)'
_computing_structure_solution     'SHELXS97 (Sheldrick, 2008)'
_computing_structure_refinement     'SHELXL97 (Sheldrick, 2008)'
_computing_molecular_graphics
;
ORTEP-3 (Farrugia, 1997) and DIAMOND (Brandenburg, 2006)
;
_computing_publication_material     'publCIF (Westrip, 2010)'
loop_
    _atom_site_type_symbol
    _atom_site_label
    _atom_site_fract_x
    _atom_site_fract_y
    _atom_site_fract_z
    _atom_site_U_iso_or_equiv
    _atom_site_adp_type
    _atom_site_calc_flag
    _atom_site_refinement_flags
    _atom_site_occupancy
    _atom_site_symmetry_multiplicity
    _atom_site_disorder_assembly
    _atom_site_disorder_group
    O O1 0.30246(15) 0.64954(4) 0.1933(2) 0.0531(4) Uani d D 1 1 . .
    H H1 0.354(3) 0.6654(8) 0.256(6) 0.122(13) Uiso d D 1 1 . .
    O O2 0.13785(15) 0.53184(4) 0.4322(3) 0.0574(4) Uani d . 1 1 . .
    N N1 0.46777(15) 0.68176(4) 0.4452(3) 0.0419(4) Uani d . 1 1 . .
    C C1 0.39243(16) 0.62163(5) 0.5332(3) 0.0352(4) Uani d . 1 1 . .
    C C2 0.30646(17) 0.62129(5) 0.3409(3) 0.0372(4) Uani d . 1 1 . .
    C C3 0.22205(18) 0.59119(5) 0.3013(3) 0.0409(4) Uani d . 1 1 . .
    H H3 0.1682 0.5908 0.1719 0.049 Uiso calc R 1 1 . .
    C C4 0.21869(18) 0.56202(5) 0.4543(3) 0.0422(4) Uani d . 1 1 . .
    C C5 0.3005(2) 0.56209(5) 0.6471(3) 0.0477(5) Uani d . 1 1 . .
    H H5 0.2975 0.5425 0.7506 0.057 Uiso calc R 1 1 . .
    C C6 0.38514(19) 0.59118(5) 0.6829(3) 0.0436(4) Uani d . 1 1 . .
    H H6 0.4399 0.5908 0.8112 0.052 Uiso calc R 1 1 . .
    C C7 0.0463(2) 0.53147(6) 0.2451(5) 0.0660(6) Uani d . 1 1 . .
    H H7A -0.0043 0.5089 0.2490 0.099 Uiso calc R 1 1 . .
    H H7B 0.0942 0.5329 0.1031 0.099 Uiso calc R 1 1 . .
    H H7C -0.0125 0.5523 0.2576 0.099 Uiso calc R 1 1 . .
    C C8 0.47861(17) 0.65354(5) 0.5787(3) 0.0360(4) Uani d . 1 1 . .
    C C9 0.5749(2) 0.65215(6) 0.7746(4) 0.0538(5) Uani d . 1 1 . .
    H H9A 0.6438 0.6701 0.7504 0.081 Uiso calc R 1 1 . .
    H H9B 0.6134 0.6278 0.7836 0.081 Uiso calc R 1 1 . .
    H H9C 0.5293 0.6576 0.9151 0.081 Uiso calc R 1 1 . .
    C C10 0.54167(19) 0.71600(5) 0.4786(4) 0.0460(5) Uani d . 1 1 . .
    H H10A 0.6219 0.7153 0.3869 0.055 Uiso calc R 1 1 . .
    H H10B 0.5674 0.7181 0.6384 0.055 Uiso calc R 1 1 . .
    C C11 0.4589(2) 0.7500 0.4108(4) 0.0342(5) Uani d S 1 2 . .
    C C12 0.4327(3) 0.7500 0.1527(4) 0.0441(6) Uani d S 1 2 . .
    H H12A 0.5157 0.7500 0.0719 0.066 Uiso calc SR 1 2 . .
    H H12B 0.3830 0.7717 0.1121 0.066 Uiso calc PR 0.50 1 . .
    H H12C 0.3830 0.7283 0.1121 0.066 Uiso calc PR 0.50 1 . .
    C C13 0.3269(3) 0.7500 0.5407(5) 0.0493(7) Uani d S 1 2 . .
    H H13A 0.3437 0.7500 0.7027 0.074 Uiso calc SR 1 2 . .
    H H13B 0.2770 0.7283 0.5005 0.074 Uiso calc PR 0.50 1 . .
    H H13C 0.2770 0.7717 0.5005 0.074 Uiso calc PR 0.50 1 . .
loop_
    _atom_site_aniso_label
    _atom_site_aniso_U_11
    _atom_site_aniso_U_22
    _atom_site_aniso_U_33
    _atom_site_aniso_U_12
    _atom_site_aniso_U_13
    _atom_site_aniso_U_23
    O1 0.0641(9) 0.0448(7) 0.0504(8) -0.0113(7) -0.0195(7) 0.0126(6)
    O2 0.0598(9) 0.0403(7) 0.0721(10) -0.0103(7) -0.0096(8) 0.0061(7)
    N1 0.0415(8) 0.0358(7) 0.0482(8) -0.0012(6) -0.0100(7) 0.0021(6)
    C1 0.0334(8) 0.0348(8) 0.0375(8) 0.0061(7) 0.0004(7) -0.0005(7)
    C2 0.0387(9) 0.0364(8) 0.0365(8) 0.0052(7) -0.0004(7) 0.0000(7)
    C3 0.0405(9) 0.0397(9) 0.0425(9) 0.0020(8) -0.0043(8) -0.0016(7)
    C4 0.0394(9) 0.0352(9) 0.0518(10) 0.0020(8) 0.0028(8) -0.0021(8)
    C5 0.0526(11) 0.0398(9) 0.0507(10) 0.0033(9) -0.0001(9) 0.0104(8)
    C6 0.0434(10) 0.0439(9) 0.0435(9) 0.0057(8) -0.0071(8) 0.0054(8)
    C7 0.0645(14) 0.0506(11) 0.0829(16) -0.0150(11) -0.0162(13) -0.0018(12)
    C8 0.0310(8) 0.0375(8) 0.0396(8) 0.0071(7) -0.0012(7) -0.0025(7)
    C9 0.0536(12) 0.0484(10) 0.0594(12) 0.0001(9) -0.0215(10) 0.0064(9)
    C10 0.0389(10) 0.0398(9) 0.0594(11) -0.0008(8) -0.0164(9) 0.0033(8)
    C11 0.0301(11) 0.0377(12) 0.0348(11) 0.000 -0.0039(9) 0.000
    C12 0.0476(14) 0.0482(14) 0.0366(12) 0.000 -0.0019(11) 0.000
    C13 0.0399(14) 0.0658(18) 0.0422(14) 0.000 0.0010(11) 0.000
_geom_special_details
;
All s.u.'s (except the s.u. in the dihedral angle between two l.s. planes) are
estimated using the full covariance matrix. The cell s.u.'s are taken into
account individually in the estimation of s.u.'s in distances, angles and
torsion angles; correlations between s.u.'s in cell parameters are only used
when they are defined by crystal symmetry. An approximate (isotropic)
treatment of cell s.u.'s is used for estimating s.u.'s involving l.s. planes.
;
loop_
    _geom_bond_atom_site_label_1
    _geom_bond_atom_site_label_2
    _geom_bond_site_symmetry_2
    _geom_bond_distance
    _geom_bond_publ_flag
    O1 C2 . 1.334(2) ?
    O1 H1 . 0.857(10) ?
    O2 C4 . 1.366(2) ?
    O2 C7 . 1.429(3) ?
    N1 C8 . 1.286(2) ?
    N1 C10 . 1.455(2) ?
    C1 C6 . 1.405(2) ?
    C1 C2 . 1.417(2) ?
    C1 C8 . 1.466(2) ?
    C2 C3 . 1.399(2) ?
    C3 C4 . 1.380(3) ?
    C3 H3 . 0.9300 ?
    C4 C5 . 1.394(3) ?
    C5 C6 . 1.369(3) ?
    C5 H5 . 0.9300 ?
    C6 H6 . 0.9300 ?
    C7 H7A . 0.9600 ?
    C7 H7B . 0.9600 ?
    C7 H7C . 0.9600 ?
    C8 C9 . 1.500(2) ?
    C9 H9A . 0.9600 ?
    C9 H9B . 0.9600 ?
    C9 H9C . 0.9600 ?
    C10 C11 . 1.535(2) ?
    C10 H10A . 0.9700 ?
    C10 H10B . 0.9700 ?
    C11 C12 . 1.528(3) ?
    C11 C13 . 1.531(3) ?
    C11 C10 7_575 1.535(2) ?
    C12 H12A . 0.9600 ?
    C12 H12B . 0.9600 ?
    C12 H12C . 0.9600 ?
    C13 H13A . 0.9600 ?
    C13 H13B . 0.9600 ?
    C13 H13C . 0.9600 ?
loop_
    _geom_angle_atom_site_label_1
    _geom_angle_atom_site_label_2
    _geom_angle_atom_site_label_3
    _geom_angle_site_symmetry_1
    _geom_angle_site_symmetry_3
    _geom_angle
    _geom_angle_publ_flag
    C2 O1 H1 . . 103(3) ?
    C4 O2 C7 . . 117.70(16) ?
    C8 N1 C10 . . 123.15(15) ?
    C6 C1 C2 . . 116.94(16) ?
    C6 C1 C8 . . 122.15(16) ?
    C2 C1 C8 . . 120.81(15) ?
    O1 C2 C3 . . 117.90(15) ?
    O1 C2 C1 . . 121.50(16) ?
    C3 C2 C1 . . 120.60(16) ?
    C4 C3 C2 . . 120.01(17) ?
    C4 C3 H3 . . 120.0 ?
    C2 C3 H3 . . 120.0 ?
    O2 C4 C3 . . 124.15(17) ?
    O2 C4 C5 . . 115.47(16) ?
    C3 C4 C5 . . 120.38(17) ?
    C6 C5 C4 . . 119.53(17) ?
    C6 C5 H5 . . 120.2 ?
    C4 C5 H5 . . 120.2 ?
    C5 C6 C1 . . 122.50(17) ?
    C5 C6 H6 . . 118.8 ?
    C1 C6 H6 . . 118.8 ?
    O2 C7 H7A . . 109.5 ?
    O2 C7 H7B . . 109.5 ?
    H7A C7 H7B . . 109.5 ?
    O2 C7 H7C . . 109.5 ?
    H7A C7 H7C . . 109.5 ?
    H7B C7 H7C . . 109.5 ?
    N1 C8 C1 . . 117.46(15) ?
    N1 C8 C9 . . 122.87(16) ?
    C1 C8 C9 . . 119.67(15) ?
    C8 C9 H9A . . 109.5 ?
    C8 C9 H9B . . 109.5 ?
    H9A C9 H9B . . 109.5 ?
    C8 C9 H9C . . 109.5 ?
    H9A C9 H9C . . 109.5 ?
    H9B C9 H9C . . 109.5 ?
    N1 C10 C11 . . 111.42(14) ?
    N1 C10 H10A . . 109.3 ?
    C11 C10 H10A . . 109.3 ?
    N1 C10 H10B . . 109.3 ?
    C11 C10 H10B . . 109.3 ?
    H10A C10 H10B . . 108.0 ?
    C12 C11 C13 . . 109.7(2) ?
    C12 C11 C10 . . 110.34(14) ?
    C13 C11 C10 . . 110.17(14) ?
    C12 C11 C10 . 7_575 110.34(14) ?
    C13 C11 C10 . 7_575 110.17(14) ?
    C10 C11 C10 . 7_575 106.04(19) ?
    C11 C12 H12A . . 109.5 ?
    C11 C12 H12B . . 109.5 ?
    H12A C12 H12B . . 109.5 ?
    C11 C12 H12C . . 109.5 ?
    H12A C12 H12C . . 109.5 ?
    H12B C12 H12C . . 109.5 ?
    C11 C13 H13A . . 109.5 ?
    C11 C13 H13B . . 109.5 ?
    H13A C13 H13B . . 109.5 ?
    C11 C13 H13C . . 109.5 ?
    H13A C13 H13C . . 109.5 ?
    H13B C13 H13C . . 109.5 ?
loop_
    _geom_torsion_atom_site_label_1
    _geom_torsion_atom_site_label_2
    _geom_torsion_atom_site_label_3
    _geom_torsion_atom_site_label_4
    _geom_torsion_site_symmetry_1
    _geom_torsion_site_symmetry_2
    _geom_torsion_site_symmetry_3
    _geom_torsion_site_symmetry_4
    _geom_torsion
    _geom_torsion_publ_flag
    C6 C1 C2 O1 . . . . 177.56(17) ?
    C8 C1 C2 O1 . . . . 1.1(3) ?
    C6 C1 C2 C3 . . . . -2.0(2) ?
    C8 C1 C2 C3 . . . . -178.41(16) ?
    O1 C2 C3 C4 . . . . -177.35(17) ?
    C1 C2 C3 C4 . . . . 2.2(3) ?
    C7 O2 C4 C3 . . . . -3.4(3) ?
    C7 O2 C4 C5 . . . . 176.26(19) ?
    C2 C3 C4 O2 . . . . 178.73(17) ?
    C2 C3 C4 C5 . . . . -0.9(3) ?
    O2 C4 C5 C6 . . . . 179.79(17) ?
    C3 C4 C5 C6 . . . . -0.5(3) ?
    C4 C5 C6 C1 . . . . 0.7(3) ?
    C2 C1 C6 C5 . . . . 0.5(3) ?
    C8 C1 C6 C5 . . . . 176.91(17) ?
    C10 N1 C8 C1 . . . . 176.40(16) ?
    C10 N1 C8 C9 . . . . -3.9(3) ?
    C6 C1 C8 N1 . . . . -172.62(17) ?
    C2 C1 C8 N1 . . . . 3.6(2) ?
    C6 C1 C8 C9 . . . . 7.7(3) ?
    C2 C1 C8 C9 . . . . -176.04(16) ?
    C8 N1 C10 C11 . . . . -144.49(18) ?
    N1 C10 C11 C12 . . . . -66.5(2) ?
    N1 C10 C11 C13 . . . . 54.8(2) ?
    N1 C10 C11 C10 . . . 7_575 173.97(11) ?
loop_
    _geom_hbond_atom_site_label_D
    _geom_hbond_atom_site_label_H
    _geom_hbond_atom_site_label_A
    _geom_hbond_site_symmetry_A
    _geom_hbond_distance_DH
    _geom_hbond_distance_HA
    _geom_hbond_distance_DA
    _geom_hbond_angle_DHA
    O1 H1 N1 . 0.857(10) 1.695(17) 2.507(2) 157(4)
    C7 H7c Cg1 6_455 0.96 2.75 3.547(2) 141
    C9 H9b Cg1 6_556 0.96 2.66 3.456(2) 140
