# Supplementary material for: 2-{(1E)-1-[(3-{(E)-[1-(2-Hy­droxy-4-meth­oxy­phen­yl)ethyl­idene]amino}-2,2-di­methyl­prop­yl)imino]­eth­yl}-5-meth­oxy­phenol
Source: Acta Crystallogr Sect E Struct Rep Online. 2011 Sep 30;67(Pt 10):o2760. doi: 10.1107/S1600536811038815 (PMC3201500; doi:10.1107/S1600536811038815)
Supplement: Supplementary file 2 [file e-67-o2760-Isup2.hkl]

#
# h,k,l, Fc-squared, Fo-squared, sigma(Fo-squared) and status flag
#
data_I
_shelx_title '  Pnma'
_shelx_refln_list_code          4
_shelx_F_calc_maximum      152.47
_exptl_crystal_F_000       856.00
_reflns_d_resolution_high  0.7682
 
loop_
 _symmetry_equiv_pos_as_xyz
 'x, y, z'
 '-x+1/2, -y, z+1/2'
 '-x, y+1/2, -z'
 'x+1/2, -y+1/2, -z+1/2'
 '-x, -y, -z'
 'x-1/2, y, -z-1/2'
 'x, -y-1/2, z'
 '-x-1/2, y-1/2, z-1/2'
 
_cell_length_a    10.0764
_cell_length_b    36.0691
_cell_length_c     5.8322
_cell_angle_alpha  90.000
_cell_angle_beta   90.000
_cell_angle_gamma  90.000
 
_shelx_F_squared_multiplier     1.000
 
loop_
 _refln_index_h
 _refln_index_k
 _refln_index_l
 _refln_F_squared_calc
 _refln_F_squared_meas
 _refln_F_squared_sigma
 _refln_observed_status
   2   0   0     1099.35     1048.13     13.39 o
   4   0   0      711.94      751.90     11.40 o
   6   0   0       88.47       99.13      5.17 o
   8   0   0      451.29      427.01     17.76 o
  10   0   0       95.22      102.14      9.86 o
  12   0   0      580.17      636.12     27.94 o
   2   1   0     7707.12     7644.05    128.91 o
   4   1   0     1165.69     1052.79      9.53 o
   6   1   0      649.47      630.58      9.05 o
   8   1   0       97.94       87.13      7.26 o
  10   1   0       21.98       24.86      3.88 o
  12   1   0      421.57      450.35     23.49 o
   2   2   0    14334.23    13750.29    139.66 o
   4   2   0     1146.53     1159.28     13.07 o
   6   2   0       22.87       26.67      1.92 o
   8   2   0      390.12      362.36     11.54 o
  10   2   0      102.42      100.90      7.11 o
  12   2   0        8.92       57.37      9.17 o
   2   3   0       53.22      103.35      3.82 o
   4   3   0       15.75       16.08      1.39 o
   6   3   0      313.85      420.74      8.62 o
   8   3   0       40.36       42.50      4.95 o
  10   3   0        5.74       16.86      4.00 o
  12   3   0      398.78      390.32     21.62 o
   2   4   0     6465.93     6018.47     18.45 o
   4   4   0        6.47       17.44      1.43 o
   6   4   0       97.36      112.46      3.85 o
   8   4   0       16.24       37.87      4.71 o
  10   4   0     1108.46     1095.07     23.14 o
  12   4   0        0.70       10.71      4.80 o
   2   5   0     4684.65     4427.41     34.44 o
   4   5   0      881.76      818.72     12.50 o
   6   5   0      843.77      769.07     10.10 o
   8   5   0       83.67       74.73      4.22 o
  10   5   0      825.72      849.95     28.73 o
  12   5   0       58.75       62.12      8.89 o
   0   6   0     1108.87     1050.10     11.31 o
   2   6   0    11668.04    11319.49     33.41 o
   4   6   0      210.71      176.45      4.89 o
   6   6   0      664.25      767.43     15.39 o
   8   6   0        0.44       -0.69      0.77 o
  10   6   0       18.02       25.44      5.94 o
  12   6   0       43.99       40.59      7.25 o
   2   7   0    20891.09    19921.91    191.64 o
   4   7   0      469.88      454.26      7.23 o
   6   7   0     1521.59     1555.43     18.54 o
   8   7   0       19.58       20.29      2.69 o
  10   7   0       60.31       61.74      7.72 o
  12   7   0        0.04        1.73      2.40 o
   0   8   0      828.45      870.64     12.14 o
   2   8   0      276.67      241.72      7.89 o
   4   8   0     2913.97     3010.03     33.87 o
   6   8   0        6.58        9.43      1.64 o
   8   8   0      103.91      134.32      8.63 o
  10   8   0       18.40       16.41      3.83 o
  12   8   0       38.34       45.90      7.62 o
   2   9   0      192.37      202.05      5.24 o
   4   9   0     4849.32     4928.10     70.22 o
   6   9   0     2533.52     2536.38     57.84 o
   8   9   0      234.50      229.33      8.93 o
  10   9   0        0.66       -1.15      1.42 o
  12   9   0       19.91       28.94      5.80 o
   0  10   0    23248.31    20966.52    998.54 o
   2  10   0       78.58       99.90      3.82 o
   4  10   0      494.74      600.87      9.01 o
   6  10   0      322.35      342.70     12.26 o
   8  10   0      586.39      593.64     29.36 o
  10  10   0        6.90        7.76      3.10 o
  12  10   0        5.73        7.63      3.14 o
   2  11   0     4474.62     4218.21     67.29 o
   4  11   0       18.37       27.05      1.98 o
   6  11   0      989.09      964.14     18.80 o
   8  11   0     1516.20     1472.32     32.75 o
  10  11   0       34.41       41.81      6.21 o
  12  11   0        0.69        0.06      2.69 o
   0  12   0      248.48      345.10     26.96 o
   2  12   0       55.62       59.21      3.09 o
   4  12   0     1404.61     1527.37     18.97 o
   6  12   0        4.73       54.17      4.16 o
   8  12   0        1.31       14.82      5.80 o
  10  12   0        4.71        5.37      2.85 o
  12  12   0       17.42       17.40      4.62 o
   2  13   0       46.00       50.33      2.90 o
   4  13   0     4988.64     5395.59     84.50 o
   6  13   0      107.38      104.95      4.61 o
   8  13   0      289.26      318.68     15.15 o
  10  13   0       44.87       39.98      6.71 o
  12  13   0        0.30       -1.01      2.19 o
   0  14   0      923.40     1030.47     17.74 o
   2  14   0     2079.99     2277.06     60.31 o
   4  14   0     1262.32     1454.19     18.81 o
   6  14   0       56.91       43.74      3.06 o
   8  14   0      132.95      126.48      9.64 o
  10  14   0      145.25      139.23     11.60 o
  12  14   0        1.35       -1.83      1.92 o
   2  15   0     4743.46     5347.06    150.06 o
   4  15   0     1975.45     1811.66     56.67 o
   6  15   0      949.69      891.50     16.38 o
   8  15   0       42.89       59.70      6.73 o
  10  15   0       24.82       28.06      6.25 o
  12  15   0        3.54        4.51      3.05 o
   0  16   0     3951.18     3965.11     36.93 o
   2  16   0     1210.92     1098.11     58.59 o
   4  16   0      287.79      237.77     98.56 o
   6  16   0       22.42       17.85      2.43 o
   8  16   0      239.69      241.29     13.44 o
  10  16   0      144.92      130.83     11.40 o
  12  16   0        0.29        2.23      2.74 o
   2  17   0     2820.87     2971.67     24.76 o
   4  17   0      855.54      455.37    329.28 o
   6  17   0      414.21      409.26     11.26 o
   8  17   0      129.17      125.40      9.82 o
  10  17   0       12.32       16.61      4.69 o
  12  17   0        0.02       -1.57      2.52 o
   0  18   0     1921.07     1882.69     27.47 o
   2  18   0      290.95      289.77      8.00 o
   4  18   0      717.38      554.53    218.94 o
   6  18   0        9.70       67.33      4.77 o
   8  18   0        0.10        0.01      2.30 o
  10  18   0      153.60      129.95     11.37 o
  12  18   0        1.44        1.78      2.24 o
   2  19   0      102.73      141.30      5.69 o
   4  19   0      119.03      158.92      6.52 o
   6  19   0      110.33      111.88      6.02 o
   8  19   0      147.37      130.88     10.05 o
  10  19   0        0.60        6.19      3.28 o
   0  20   0      200.43      161.48      8.54 o
   2  20   0       73.73       78.20      4.84 o
   4  20   0      626.89      675.12     20.81 o
   6  20   0       10.34        8.38      2.23 o
   8  20   0       79.07       77.68      8.29 o
  10  20   0        5.23        9.40      3.29 o
   2  21   0      894.80      682.13    182.38 o
   4  21   0      389.72      354.79     15.31 o
   6  21   0      251.14      348.53     15.76 o
   8  21   0      218.97      207.04     12.88 o
  10  21   0       11.33       11.06      3.70 o
   0  22   0     1301.19     1153.60     24.18 o
   2  22   0       38.58       30.26     30.17 o
   4  22   0        0.43        4.09      2.32 o
   6  22   0       31.94       39.05      5.13 o
   8  22   0      238.90      232.63     13.79 o
  10  22   0        7.49        8.58      3.39 o
   2  23   0      192.96      182.10      7.19 o
   4  23   0      246.68      260.38     13.77 o
   6  23   0       39.16       35.14      4.66 o
   8  23   0      337.93      307.13     15.76 o
  10  23   0       20.83       24.05      5.02 o
   0  24   0       10.77       45.75      5.21 o
   2  24   0      341.33      370.87     10.48 o
   4  24   0      709.65      754.13     22.16 o
   6  24   0       20.11       24.00      5.36 o
   8  24   0       37.15       43.33      6.22 o
  10  24   0        2.50        6.37      3.21 o
   2  25   0      929.24      926.13     16.95 o
   4  25   0      666.16      655.70     21.07 o
   6  25   0      658.55      653.71     20.76 o
   8  25   0        1.11        0.90      1.92 o
  10  25   0       63.66       70.37      8.62 o
   0  26   0        0.13       40.63      5.21 o
   2  26   0       91.95      106.17      6.02 o
   4  26   0       75.50       59.07      6.42 o
   6  26   0       49.22       57.81      6.66 o
   8  26   0       29.50       29.84      5.13 o
  10  26   0       39.79       41.38      7.16 o
   2  27   0      673.57      707.95     14.64 o
   4  27   0       34.29       34.26      4.88 o
   6  27   0        7.99       13.09      3.34 o
   8  27   0        4.58        4.79      2.99 o
  10  27   0      146.23      137.09     12.19 o
   0  28   0      241.67      298.91     14.11 o
   2  28   0     1021.29     1023.51     15.67 o
   4  28   0       58.63       43.42      4.11 o
   6  28   0      119.50       81.28      8.00 o
   8  28   0      116.76      135.97     10.88 o
  10  28   0      339.03      373.95     20.03 o
   2  29   0      163.25      171.20      6.39 o
   4  29   0      115.40      101.82      6.65 o
   6  29   0      454.20      420.12     17.71 o
   8  29   0       30.05       31.58      6.00 o
   0  30   0     1605.36     1747.41     35.33 o
   2  30   0      607.72      572.97     15.94 o
   4  30   0      210.03      202.52      9.29 o
   6  30   0        3.29        5.44      2.71 o
   8  30   0      128.07      137.63     11.25 o
   2  31   0      504.79      506.43     11.26 o
   4  31   0       10.39       11.04      2.52 o
   6  31   0        5.05        8.44      2.91 o
   8  31   0       19.34       14.30      3.98 o
   0  32   0     9317.17     8948.73     82.90 o
   2  32   0       10.70        7.20      2.13 o
   4  32   0       42.48       31.09      3.84 o
   6  32   0        4.67       12.71      4.01 o
   8  32   0       21.44       40.33      6.18 o
   2  33   0        2.94        7.63      1.99 o
   4  33   0        4.15        3.27      1.44 o
   6  33   0        0.64        9.81      3.05 o
   8  33   0        0.17       -1.57      2.31 o
   0  34   0     2356.86     2505.92     45.51 o
   2  34   0      452.88      447.61     14.00 o
   4  34   0        9.95        6.58      1.93 o
   6  34   0        0.00        2.16      2.76 o
   2  35   0       84.67       92.37      6.53 o
   4  35   0       30.26       26.76      3.77 o
   6  35   0        3.32        2.31      1.53 o
   0  36   0      316.91      476.34     20.73 o
   2  36   0       13.48       15.06      2.81 o
   4  36   0       56.42       52.78      6.19 o
   6  36   0        0.18        2.99      1.75 o
   2  37   0        4.96       21.92      3.53 o
   4  37   0        0.26        0.52      1.34 o
   6  37   0       71.25       86.86      6.93 o
   0  38   0      507.51      626.33     24.53 o
   2  38   0      454.93      442.02     14.99 o
   4  38   0       22.12       21.64      3.58 o
   6  38   0       28.08       37.97      4.55 o
   2  39   0      607.53      593.97     17.67 o
   4  39   0        4.47        0.17      1.41 o
   6  39   0        8.77        4.06      2.92 o
   0  40   0       15.48       75.75      8.91 o
   2  40   0       82.34       93.16      7.27 o
   4  40   0       24.29       22.00      3.65 o
   6  40   0        1.55       11.36      5.13 o
   2  41   0       18.86       24.21      4.00 o
   4  41   0        0.33        1.60      1.66 o
   6  41   0      283.42      327.22     21.58 o
   0  42   0      154.77      154.63     13.12 o
   2  42   0       36.52       32.97      4.54 o
   4  42   0       83.75       96.07     11.40 o
   2  43   0       20.89       25.92      4.19 o
   4  43   0      170.39      193.34     16.02 o
   0  44   0       12.78       41.06      6.96 o
   2  44   0        5.76        6.58      2.13 o
   4  44   0       25.78       35.17      7.19 o
   2  45   0       17.20       17.91      3.49 o
   0  46   0        1.09       14.93      4.45 o
   2  46   0       11.31       14.28      3.26 o
   2   0   1      402.40      412.08      9.62 o
   3   0   1     5120.38     4926.29     28.13 o
   4   0   1       29.43       58.53      3.22 o
   5   0   1      237.51      247.36      7.31 o
   6   0   1      310.59      347.18      9.51 o
   7   0   1       20.71       31.08      2.56 o
   8   0   1        0.04        2.04      1.28 o
   9   0   1       40.80       33.89      5.66 o
  10   0   1      472.29      461.58     21.84 o
  11   0   1       26.59       33.56      6.91 o
  12   0   1        5.44       10.28      4.59 o
   0   1   1     3204.19     3083.89     86.48 o
   1   1   1     5992.83     5849.10     28.41 o
   2   1   1     2722.93     2550.16     14.46 o
   3   1   1       93.94      157.83      3.22 o
   4   1   1     1455.10     1443.70     11.18 o
   5   1   1       63.59       88.58      2.73 o
   6   1   1      140.91      132.37      3.41 o
   7   1   1       81.86       74.24      2.58 o
   8   1   1      202.45      183.22      5.13 o
   9   1   1       63.46       53.30      5.05 o
  10   1   1        1.73        7.30      2.83 o
  11   1   1      193.68      188.19     10.52 o
  12   1   1       41.86       51.45      7.58 o
   1   2   1    10988.09    10646.23     29.73 o
   2   2   1    11767.71    11216.23    117.54 o
   3   2   1       67.09       79.42      3.07 o
   4   2   1       81.70      102.51      2.63 o
   5   2   1      646.77      686.59      7.59 o
   6   2   1      764.78      802.81      8.37 o
   7   2   1      111.71      123.90      3.34 o
   8   2   1       22.17       22.76      1.85 o
   9   2   1       22.45       16.28      2.87 o
  10   2   1       31.40       33.14      4.26 o
  11   2   1      202.88      213.76     11.23 o
  12   2   1        7.64        9.52      2.95 o
   0   3   1       24.31       22.04      1.06 o
   1   3   1    11956.50    11454.91    209.03 o
   2   3   1     5070.89     4913.60     42.41 o
   3   3   1      402.69      398.73      4.41 o
   4   3   1     1363.00     1343.72     13.09 o
   5   3   1       28.26       27.66      1.54 o
   6   3   1      223.16      227.97      4.47 o
   7   3   1      267.84      262.37      4.84 o
   8   3   1       29.16       27.22      2.27 o
   9   3   1        4.43        7.88      3.26 o
  10   3   1        0.17        3.23      2.60 o
  11   3   1      161.58      172.33     10.08 o
  12   3   1        0.16       -0.59      1.51 o
   1   4   1     1519.14     1571.32      9.51 o
   2   4   1     2471.09     2355.01     27.52 o
   3   4   1      535.62      557.98      5.66 o
   4   4   1     1352.24     1355.50      9.45 o
   5   4   1      804.89      786.57      7.95 o
   6   4   1      445.14      466.60      6.36 o
   7   4   1      322.56      322.48      5.38 o
   8   4   1        4.10        3.52      1.10 o
   9   4   1      352.95      323.30      9.67 o
  10   4   1      179.48      182.31      7.83 o
  11   4   1       30.82       39.34      5.22 o
  12   4   1        1.07       -0.06      1.58 o
   0   5   1     2362.30     2148.68     41.59 o
   1   5   1     5486.97     5398.03     57.23 o
   2   5   1    16930.22    16191.52    230.84 o
   3   5   1     5562.96     5681.50    146.55 o
   4   5   1       39.59       30.07      1.55 o
   5   5   1     1683.90     1740.91     13.36 o
   6   5   1      800.52      782.10      8.19 o
   7   5   1       33.13       36.02      1.95 o
   8   5   1       90.44       84.59      3.94 o
   9   5   1       62.38       63.82      4.40 o
  10   5   1      255.02      266.58      9.31 o
  11   5   1       23.71       18.76      3.63 o
  12   5   1        5.37        6.64      2.44 o
   1   6   1       26.29       59.78      4.23 o
   2   6   1     6896.57     6699.28     90.35 o
   3   6   1     4528.91     4380.78    111.94 o
   4   6   1     2372.50     2232.06     26.98 o
   5   6   1      262.95      292.59      4.57 o
   6   6   1      251.91      257.12      4.69 o
   7   6   1       15.76       18.64      1.41 o
   8   6   1      625.66      625.93     10.48 o
   9   6   1      103.64      103.02      5.58 o
  10   6   1       22.56       22.59      2.90 o
  11   6   1       17.48       12.17      2.86 o
  12   6   1        0.00        0.41      1.77 o
   0   7   1      428.83      412.17     11.76 o
   1   7   1        0.41       40.71      7.50 o
   2   7   1     2246.21     2262.79     22.91 o
   3   7   1      385.54      406.74     12.20 o
   4   7   1      933.20      934.34      7.82 o
   5   7   1      160.07      154.88      4.67 o
   6   7   1       33.98       34.44      1.77 o
   7   7   1      204.88      192.08      4.46 o
   8   7   1      217.30      222.07      6.26 o
   9   7   1      324.37      317.80      9.64 o
  10   7   1       23.10       23.37      2.72 o
  11   7   1        0.34       -0.40      1.38 o
  12   7   1        4.89        2.60      2.40 o
   1   8   1        0.23        2.10      0.35 o
   2   8   1     2574.99     2416.44     13.70 o
   3   8   1     2406.05     2455.90     28.86 o
   4   8   1     1164.30     1196.28     14.80 o
   5   8   1       22.32       32.81      1.68 o
   6   8   1      902.78      958.75     18.74 o
   7   8   1       50.16       43.39      2.12 o
   8   8   1      178.82      163.65      5.38 o
   9   8   1      150.01      156.10      6.79 o
  10   8   1       10.62        6.93      2.50 o
  11   8   1        2.70        2.17      1.08 o
  12   8   1        0.22       -1.09      1.97 o
   0   9   1     5284.43     5011.58     61.77 o
   1   9   1      473.30      425.31      3.74 o
   2   9   1        0.61        1.71      0.31 o
   3   9   1     1423.53     1413.94     25.65 o
   4   9   1      578.99      558.53     16.30 o
   5   9   1      599.88      598.41     10.28 o
   6   9   1      132.30      130.82      3.46 o
   7   9   1       27.03       24.89      1.75 o
   8   9   1       94.66       94.84      4.18 o
   9   9   1      100.58       97.51      5.68 o
  10   9   1        0.82       -0.84      1.74 o
  11   9   1        0.14       -1.59      1.59 o
  12   9   1       40.73       39.57      7.58 o
   1  10   1     1008.77      940.57      5.90 o
   2  10   1     3220.31     3391.85     31.68 o
   3  10   1      407.50      441.30      5.43 o
   4  10   1       58.54       53.77      3.17 o
   5  10   1      259.28      326.51      7.48 o
   6  10   1       20.36       20.03      1.36 o
   7  10   1       60.75       63.72      3.18 o
   8  10   1      384.28      368.34     10.50 o
   9  10   1       16.45       14.49      2.09 o
  10  10   1        9.42        4.14      2.11 o
  11  10   1       31.40       29.67      3.95 o
  12  10   1       26.99       27.39      4.10 o
   0  11   1     3546.75     3674.63     19.16 o
   1  11   1        7.77       12.41      1.39 o
   2  11   1      535.99      504.75      6.33 o
   3  11   1      256.22      256.45      3.95 o
   4  11   1       20.00       17.78      8.01 o
   5  11   1     2155.58     2210.53     16.32 o
   6  11   1       61.03       62.23      2.23 o
   7  11   1      803.77      744.44     19.53 o
   8  11   1       43.06       52.34      3.10 o
   9  11   1       67.56       61.94      4.24 o
  10  11   1        0.30       -1.20      1.20 o
  11  11   1        9.44        6.38      1.92 o
  12  11   1        0.25       -0.49      2.54 o
   1  12   1        1.58        5.12      0.53 o
   2  12   1      122.51      126.36      3.55 o
   3  12   1        2.70        8.81      2.53 o
   4  12   1     1564.78     1627.74     16.28 o
   5  12   1       63.55       63.30      2.88 o
   6  12   1       19.61       17.30      1.36 o
   7  12   1      640.28      618.34     15.37 o
   8  12   1      111.97       99.68      4.20 o
   9  12   1       14.33       18.11      3.17 o
  10  12   1       20.84       18.34      3.37 o
  11  12   1        6.02        3.69      1.34 o
  12  12   1       20.67       20.65      3.64 o
   0  13   1     1548.35     1810.66     25.29 o
   1  13   1       11.73       11.65      0.80 o
   2  13   1      131.66      122.93      3.61 o
   3  13   1     1983.30     2130.50     15.59 o
   4  13   1      596.46      583.25      7.83 o
   5  13   1       34.04       31.41      1.78 o
   6  13   1       59.98       61.81      2.77 o
   7  13   1      506.21      486.14     12.17 o
   8  13   1       40.09       38.03      3.67 o
   9  13   1      432.99      424.15     13.31 o
  10  13   1       41.87       35.99      7.92 o
  11  13   1        0.37       -0.33      1.17 o
  12  13   1        2.90        4.45      1.84 o
   1  14   1       48.01       44.14      1.67 o
   2  14   1     1003.70      989.83     17.65 o
   3  14   1        1.36        1.55      0.45 o
   4  14   1       27.11       45.38      2.16 o
   5  14   1      303.57      303.70      5.14 o
   6  14   1       41.94       44.84      2.38 o
   7  14   1      166.22      171.90      7.37 o
   8  14   1       17.13       15.23      3.85 o
   9  14   1        4.01        8.24      2.51 o
  10  14   1       15.63       17.46      4.21 o
  11  14   1        7.33       10.73      2.44 o
  12  14   1        5.59        6.68      1.87 o
   0  15   1      187.26      245.54      6.06 o
   1  15   1     2862.39     3149.04     17.22 o
   2  15   1     5046.12     5206.42     45.84 o
   3  15   1      240.65      262.23     65.62 o
   4  15   1       23.75       29.12      1.74 o
   5  15   1      172.42      160.16     10.57 o
   6  15   1       52.29       43.09      2.88 o
   7  15   1      372.34      342.74      8.58 o
   8  15   1        0.42        0.38      1.58 o
   9  15   1        2.91        2.20      1.36 o
  10  15   1        2.13        3.23      1.87 o
  11  15   1       68.84       75.28      6.38 o
  12  15   1        0.30        2.19      1.50 o
   1  16   1      707.79      722.27      7.08 o
   2  16   1      852.11      948.76     17.46 o
   3  16   1     2362.01     2553.76     32.45 o
   4  16   1      689.75      712.44      8.61 o
   5  16   1        1.57        2.59      1.01 o
   6  16   1        8.25        6.92      1.51 o
   7  16   1       37.23       42.89      3.67 o
   8  16   1      207.21      201.51      8.52 o
   9  16   1        8.05       11.05      2.24 o
  10  16   1      173.31      157.20      8.73 o
  11  16   1       16.62       13.69      2.90 o
  12  16   1        0.32       -1.33      2.14 o
   0  17   1      205.23      219.56      5.86 o
   1  17   1      632.48      741.85      7.44 o
   2  17   1      909.45      712.56    128.82 o
   3  17   1       81.03      109.96      3.25 o
   4  17   1        2.86        4.81      0.84 o
   5  17   1      166.35      134.12     29.56 o
   6  17   1       16.09       16.88      2.19 o
   7  17   1      250.54      251.75      7.42 o
   8  17   1       13.21       10.92      2.86 o
   9  17   1        0.67        3.37      1.51 o
  10  17   1        0.19        2.17      1.76 o
  11  17   1        8.97        5.97      2.12 o
  12  17   1        1.83        0.94      1.91 o
   1  18   1      620.52      552.70     87.80 o
   2  18   1      374.95      319.69     37.81 o
   3  18   1      169.85      171.79      6.77 o
   4  18   1        4.92        3.48      0.71 o
   5  18   1       12.02        2.98      1.39 o
   6  18   1       78.86       85.33      4.83 o
   7  18   1       25.90       30.12      2.62 o
   8  18   1        4.27        2.83      1.98 o
   9  18   1        0.07        6.00      2.12 o
  10  18   1       27.35       21.51      3.27 o
  11  18   1        0.32        3.61      3.05 o
   0  19   1      581.12      284.23    173.06 o
   1  19   1      393.27      417.32     65.49 o
   2  19   1      498.80      537.00      6.79 o
   3  19   1      679.31      742.40     13.08 o
   4  19   1      270.83      260.95      5.14 o
   5  19   1        2.16        2.10      0.58 o
   6  19   1        3.31        2.54      1.03 o
   7  19   1       53.20       57.81      3.63 o
   8  19   1       32.68       35.97      3.72 o
   9  19   1      303.30      293.29     11.21 o
  10  19   1        7.23        9.42      2.41 o
  11  19   1       19.83       21.79      3.50 o
   1  20   1      126.09      124.18      3.70 o
   2  20   1      364.45      357.47      5.66 o
   3  20   1        1.26        2.57      1.43 o
   4  20   1      231.07      199.87      4.55 o
   5  20   1        1.82        2.40      0.87 o
   6  20   1       35.94       32.89      2.56 o
   7  20   1      310.53      291.23      9.36 o
   8  20   1        3.23        4.42      1.50 o
   9  20   1       12.11       17.98      2.94 o
  10  20   1       61.20       47.79      4.81 o
  11  20   1        5.04        6.10      2.21 o
   0  21   1      778.64      715.17     12.75 o
   1  21   1        1.20        2.83      0.73 o
   2  21   1      241.33      216.28      4.54 o
   3  21   1      399.66      468.88      7.34 o
   4  21   1       39.28       29.76      1.98 o
   5  21   1      239.66      225.60     12.41 o
   6  21   1       21.00       21.72      2.08 o
   7  21   1      127.59      118.26      6.27 o
   8  21   1        9.55       10.75      3.67 o
   9  21   1        3.84        2.49      2.40 o
  10  21   1        2.34        1.51      1.23 o
  11  21   1        3.04        1.87      2.65 o
   1  22   1       36.61       22.36      1.79 o
   2  22   1      273.53      284.97      5.32 o
   3  22   1       50.02       51.14      2.52 o
   4  22   1        0.39        1.30      0.52 o
   5  22   1       23.06       21.52      2.73 o
   6  22   1        2.98        5.25      1.18 o
   7  22   1        2.95        6.73      1.76 o
   8  22   1      199.86      191.39      8.62 o
   9  22   1        1.36        1.24      1.06 o
  10  22   1        2.52        0.22      1.09 o
  11  22   1       28.53       28.95      6.15 o
   0  23   1      498.09      521.10     11.58 o
   1  23   1      361.45      355.15      6.73 o
   2  23   1      100.61       98.10      2.73 o
   3  23   1      155.06      146.25      4.26 o
   4  23   1      102.22       79.14     28.67 o
   5  23   1      746.45      763.77     14.15 o
   6  23   1        3.18        7.41      1.57 o
   7  23   1       26.14       26.98      3.00 o
   8  23   1       51.06       63.03      5.01 o
   9  23   1        0.38       -0.49      1.05 o
  10  23   1        4.09        3.72      2.57 o
  11  23   1        1.82        3.71      2.32 o
   1  24   1       74.89       78.21      2.98 o
   2  24   1       35.15       32.46      1.66 o
   3  24   1      516.20      462.33     28.53 o
   4  24   1       11.66       15.01      1.58 o
   5  24   1        0.07        3.72      6.87 o
   6  24   1       58.29       43.87      3.04 o
   7  24   1       44.21       44.72      4.03 o
   8  24   1        2.56        4.56      1.52 o
   9  24   1       13.94       14.73      3.31 o
  10  24   1        4.17        1.91      1.64 o
  11  24   1        0.42        8.80      3.65 o
   0  25   1       90.27       63.61      4.27 o
   1  25   1       10.68       12.19      1.26 o
   2  25   1       65.80       73.84      2.52 o
   3  25   1      140.96       75.57     23.85 o
   4  25   1      263.17      258.37      7.40 o
   5  25   1       38.74       37.97      7.57 o
   6  25   1       59.30       42.80      3.30 o
   7  25   1       42.05       33.75      3.94 o
   8  25   1       23.66       28.03      3.73 o
   9  25   1      125.81      138.34      7.93 o
  10  25   1        1.37       -2.86      3.38 o
   1  26   1       62.21       57.74      2.67 o
   2  26   1      385.72      306.72     41.33 o
   3  26   1       21.35       20.48      6.10 o
   4  26   1      521.07      537.24     10.77 o
   5  26   1       16.86       17.36      1.93 o
   6  26   1       94.82       85.46      4.41 o
   7  26   1        6.53        1.47      1.16 o
   8  26   1      331.57      351.43     11.93 o
   9  26   1      120.39      127.89     11.96 o
  10  26   1        4.56        7.74      3.35 o
   0  27   1      249.82      265.49      9.01 o
   1  27   1       84.57       83.53      3.25 o
   2  27   1     1130.10      624.70    212.56 o
   3  27   1      289.93      281.15      6.32 o
   4  27   1       26.11       36.21      5.27 o
   5  27   1       42.55       32.17      3.18 o
   6  27   1       65.80       71.77      4.07 o
   7  27   1       17.10       15.30      2.83 o
   8  27   1       20.41       25.73      3.72 o
   9  27   1        3.70       11.26      4.75 o
  10  27   1       79.24       73.44      9.66 o
   1  28   1        7.46       11.46      1.68 o
   2  28   1       44.18       55.29      2.88 o
   3  28   1      640.65      581.03     10.32 o
   4  28   1        5.73        5.93      1.90 o
   5  28   1      207.20      158.63      7.81 o
   6  28   1        1.87        2.63      1.20 o
   7  28   1       33.61       40.02      3.93 o
   8  28   1       42.62       47.89      4.57 o
   9  28   1      123.85      141.42     12.76 o
  10  28   1       34.42       34.43      6.77 o
   0  29   1      109.58      102.32      5.78 o
   1  29   1      556.69      564.53      9.83 o
   2  29   1        4.16        9.19      1.53 o
   3  29   1       80.21       90.24      4.19 o
   4  29   1        4.38        2.52      0.90 o
   5  29   1        5.05        3.39      1.26 o
   6  29   1       19.92       16.94      2.84 o
   7  29   1       38.21       29.27      3.36 o
   8  29   1        5.04        7.62      3.34 o
   9  29   1       49.94       51.44      7.96 o
  10  29   1       19.85       11.53      4.03 o
   1  30   1     1316.79     1301.55     15.25 o
   2  30   1      600.15      600.28      9.39 o
   3  30   1       29.61       23.91      2.13 o
   4  30   1        6.99        3.81      1.24 o
   5  30   1       28.74       22.02      2.24 o
   6  30   1      330.11      316.13     10.58 o
   7  30   1       46.19       43.36      4.15 o
   8  30   1        9.29        9.32      3.67 o
   9  30   1        2.25        0.84      2.12 o
   0  31   1      128.44      131.46      6.91 o
   1  31   1      434.06      432.08      9.01 o
   2  31   1      345.70      345.48      8.15 o
   3  31   1       18.41       14.24      1.58 o
   4  31   1      186.48      164.34      5.87 o
   5  31   1        4.05        0.66      1.08 o
   6  31   1        9.31       10.66      2.68 o
   7  31   1        9.16       10.36      2.08 o
   8  31   1       92.29       99.31     10.57 o
   9  31   1        4.29        5.71      2.76 o
   1  32   1      353.50      378.92      8.58 o
   2  32   1      139.68      140.67      5.32 o
   3  32   1      170.30      149.06      4.82 o
   4  32   1       25.44       20.95      2.18 o
   5  32   1       15.32       12.86      2.35 o
   6  32   1        0.07        1.87      1.10 o
   7  32   1        2.56        0.06      1.60 o
   8  32   1        1.97        0.27      2.10 o
   9  32   1        9.06       12.12      3.64 o
   0  33   1        0.28        0.66      1.10 o
   1  33   1       63.60       60.21      3.56 o
   2  33   1       33.61       34.58      2.77 o
   3  33   1        3.52        5.51      1.16 o
   4  33   1        0.96        0.29      1.05 o
   5  33   1       11.51       14.43      3.24 o
   6  33   1       10.18        9.49      1.79 o
   7  33   1        0.18       -1.96      2.79 o
   8  33   1        1.38       -3.10      3.10 o
   9  33   1        0.30        0.05      2.13 o
   1  34   1        2.34       12.24      1.91 o
   2  34   1       84.19      100.55      4.69 o
   3  34   1       22.20       17.35      1.95 o
   4  34   1       52.69       46.22      4.02 o
   5  34   1       50.54       50.57      3.87 o
   6  34   1        0.29       -0.54      1.33 o
   7  34   1        0.01        1.84      1.71 o
   8  34   1        0.29        0.44      2.34 o
   0  35   1       39.12       40.41      4.09 o
   1  35   1      454.95      434.82      9.73 o
   2  35   1      319.39      316.37      8.40 o
   3  35   1       72.41       62.17      3.78 o
   4  35   1      126.40      122.91      6.58 o
   5  35   1       38.04       40.69      3.53 o
   6  35   1       53.24       59.70      5.91 o
   7  35   1        3.55        7.23      2.36 o
   8  35   1        5.91        9.48      3.18 o
   1  36   1      221.39      218.95      7.06 o
   2  36   1       75.66       73.23      4.19 o
   3  36   1        8.70        9.99      1.71 o
   4  36   1       28.42       35.43      3.52 o
   5  36   1        0.09       -0.21      1.51 o
   6  36   1       28.60       36.39      4.64 o
   7  36   1       19.80       25.04      4.09 o
   8  36   1        1.28        5.61      3.29 o
   0  37   1       97.80       86.74      6.23 o
   1  37   1      229.64      228.99      7.32 o
   2  37   1       45.35       46.53      3.41 o
   3  37   1       78.74       70.56      4.16 o
   4  37   1       18.56       20.71      2.90 o
   5  37   1       66.39       63.18      6.08 o
   6  37   1       11.92       10.53      2.16 o
   7  37   1       34.55       31.92      4.55 o
   1  38   1        2.12        5.69      1.39 o
   2  38   1        5.06        7.29      1.62 o
   3  38   1      118.85      113.75      5.44 o
   4  38   1        3.95        8.46      1.96 o
   5  38   1       54.62       50.72      5.65 o
   6  38   1        7.68        8.24      2.15 o
   7  38   1        3.96        7.22      2.44 o
   0  39   1        3.56        0.97      1.19 o
   1  39   1        3.91        9.02      1.66 o
   2  39   1      144.93      149.76      6.24 o
   3  39   1       25.90       29.85      2.87 o
   4  39   1       30.44       31.74      3.61 o
   5  39   1        6.38        2.07      6.21 o
   6  39   1       11.46       15.34      2.74 o
   7  39   1        0.77        1.95      2.98 o
   1  40   1        9.66        8.44      1.53 o
   2  40   1      187.41      189.88      7.11 o
   3  40   1        4.65        6.08      1.56 o
   4  40   1       49.79       49.14      4.58 o
   5  40   1        1.25        3.20      2.49 o
   6  40   1       88.55      104.26      6.74 o
   0  41   1       31.55       35.86      4.40 o
   1  41   1        0.87        0.96      1.20 o
   2  41   1        4.22        9.12      1.86 o
   3  41   1       80.00       72.83      4.60 o
   4  41   1       32.94       31.74      3.67 o
   5  41   1        8.10        8.80      2.88 o
   6  41   1        5.09        3.53      4.88 o
   1  42   1        2.16        3.90      1.12 o
   2  42   1        3.37        3.94      1.23 o
   3  42   1       69.59       65.92      4.41 o
   4  42   1       69.63       65.24      5.34 o
   5  42   1       51.96       62.96      6.82 o
   0  43   1       70.11       69.88      6.31 o
   1  43   1       10.83        7.88      1.56 o
   2  43   1       11.15        6.70      1.47 o
   3  43   1        4.27        3.76      2.37 o
   4  43   1        7.82       11.71      4.89 o
   1  44   1        8.95        6.75      1.49 o
   2  44   1       11.10        9.52      2.13 o
   3  44   1        0.52        0.36      1.66 o
   4  44   1       88.94       82.49      6.10 o
   0  45   1       51.64       44.15      7.89 o
   1  45   1        0.69        0.47      1.19 o
   2  45   1       14.33       14.28      2.33 o
   3  45   1       48.86       62.16      5.29 o
   1  46   1        1.45       -0.51      1.35 o
   0   0   2       74.80       37.25      1.95 o
   1   0   2      304.78      309.34      4.25 o
   2   0   2     2908.17     2953.65     21.79 o
   3   0   2     1249.64     1531.06     17.33 o
   4   0   2        3.23        3.47      1.41 o
   5   0   2        8.37        6.21      1.21 o
   6   0   2      289.09      273.15      8.59 o
   7   0   2        8.16        4.65      2.20 o
   8   0   2      362.51      377.49     11.99 o
   9   0   2      121.89      123.82     11.45 o
  10   0   2       81.12       77.55      9.46 o
  11   0   2        0.81       -1.79      1.90 o
  12   0   2       23.17       25.48      6.36 o
   1   1   2      202.93      162.00      2.49 o
   2   1   2      132.09      147.41      3.48 o
   3   1   2     1571.76     1800.99     15.47 o
   4   1   2     1194.12     1266.26     10.89 o
   5   1   2        7.46       12.03      1.18 o
   6   1   2       15.56       13.29      1.37 o
   7   1   2        0.81       -0.24      0.61 o
   8   1   2       22.28       22.23      2.22 o
   9   1   2      176.59      160.76      8.95 o
  10   1   2        0.25        0.72      1.63 o
  11   1   2       20.02       20.82      3.84 o
  12   1   2        9.12        8.53      2.82 o
   0   2   2     3628.96     3394.94     26.15 o
   1   2   2     1172.20     1148.96      6.55 o
   2   2   2     3805.79     3578.63     57.78 o
   3   2   2        4.20        2.11      0.82 o
   4   2   2     1691.88     1770.40     21.35 o
   5   2   2      159.72      170.72      4.38 o
   6   2   2       94.07       97.54      3.65 o
   7   2   2       11.07       10.45      1.32 o
   8   2   2       88.70       71.30      3.66 o
   9   2   2        0.25        4.21      2.09 o
  10   2   2       63.38       62.51      5.99 o
  11   2   2       30.36       38.24      5.00 o
  12   2   2       30.33       36.48      7.60 o
   1   3   2     1616.46     1667.84      7.76 o
   2   3   2      310.18      319.16      5.88 o
   3   3   2      533.23      550.60      6.64 o
   4   3   2     2242.35     2258.11     46.24 o
   5   3   2      124.12      129.21      3.83 o
   6   3   2        9.10        6.48      0.80 o
   7   3   2        3.28        1.93      0.59 o
   8   3   2        1.16        3.73      1.04 o
   9   3   2      277.59      268.84     11.64 o
  10   3   2        1.39        0.57      1.21 o
  11   3   2      101.48      105.33      8.17 o
  12   3   2        1.59        3.47      7.05 o
   0   4   2     6634.81     6158.97     91.69 o
   1   4   2       94.30       89.68      2.13 o
   2   4   2     3107.90     3132.97     18.33 o
   3   4   2     1060.72     1102.04      9.13 o
   4   4   2       29.81       29.75      3.16 o
   5   4   2       60.29       50.15      3.14 o
   6   4   2       29.28       36.63      1.89 o
   7   4   2        5.68        8.51      1.16 o
   8   4   2      165.36      140.07      5.94 o
   9   4   2      201.12      191.91      9.90 o
  10   4   2        3.45        5.20      2.42 o
  11   4   2       47.25       47.08      5.70 o
  12   4   2        7.85       10.99      2.98 o
   1   5   2      476.85      505.59      3.75 o
   2   5   2     1978.22     2050.23     13.34 o
   3   5   2     1938.09     1989.91     11.97 o
   4   5   2     1746.15     1701.65     44.81 o
   5   5   2        9.19        9.21      1.24 o
   6   5   2      175.29      162.00      3.98 o
   7   5   2       96.73      107.40      4.16 o
   8   5   2        8.68        6.74      1.54 o
   9   5   2        1.24        3.96      1.21 o
  10   5   2      116.64      104.21      7.75 o
  11   5   2        2.50        4.26      2.16 o
  12   5   2        0.39       -1.93      1.93 o
   0   6   2       99.03       97.07      2.71 o
   1   6   2        0.16        0.86      0.27 o
   2   6   2      463.07      396.94      5.78 o
   3   6   2      951.34      851.90      7.64 o
   4   6   2        6.73        6.06      3.02 o
   5   6   2      658.74      711.81     20.64 o
   6   6   2       33.62       34.36      1.86 o
   7   6   2       98.17       89.97      3.80 o
   8   6   2      323.95      310.85      8.82 o
   9   6   2        0.45       -0.13      0.74 o
  10   6   2        0.01       -0.33      1.47 o
  11   6   2        7.88        4.76      3.33 o
  12   6   2        8.88        7.62      2.58 o
   1   7   2      103.58      113.54      2.59 o
   2   7   2      303.79      333.09      4.90 o
   3   7   2      940.73      832.87      9.55 o
   4   7   2     2888.61     1678.36    887.27 o
   5   7   2      699.88      775.28     10.29 o
   6   7   2      350.91      391.65      6.16 o
   7   7   2       28.71       26.35      2.07 o
   8   7   2      277.48      262.37      8.09 o
   9   7   2        9.31       10.91      1.89 o
  10   7   2        7.45        3.33      3.75 o
  11   7   2        0.15        3.43      7.86 o
  12   7   2       10.84       12.00      3.31 o
   0   8   2      394.43      354.68      4.21 o
   1   8   2        3.35        3.88      0.71 o
   2   8   2        0.39        7.20      2.51 o
   3   8   2      576.50      558.12     11.60 o
   4   8   2      914.35      849.72     32.20 o
   5   8   2      112.35      104.10      8.79 o
   6   8   2        0.10       -0.02      0.49 o
   7   8   2       66.30       67.17      3.31 o
   8   8   2       74.23       89.14      4.69 o
   9   8   2       58.75       53.94      4.26 o
  10   8   2        8.64        8.72      2.46 o
  11   8   2        4.40        2.86      1.35 o
  12   8   2       10.80        9.17      3.97 o
   1   9   2     1111.16     1216.35      9.46 o
   2   9   2      166.96      206.45      4.39 o
   3   9   2        6.25        3.72      0.89 o
   4   9   2     2149.06     1975.78     54.55 o
   5   9   2       10.97        6.85      1.25 o
   6   9   2       19.48       15.80      1.36 o
   7   9   2      346.29      334.79     12.07 o
   8   9   2        5.37        7.04      1.58 o
   9   9   2       55.30       50.18      3.80 o
  10   9   2        7.35       14.24      3.23 o
  11   9   2        4.82        2.17      1.64 o
  12   9   2       18.42       16.59      5.14 o
   0  10   2       56.29       50.32      1.76 o
   1  10   2     1335.85     1319.62     10.04 o
   2  10   2      585.09      604.09      5.40 o
   3  10   2      318.00      310.68      6.85 o
   4  10   2        0.50        2.10      1.07 o
   5  10   2      349.61      339.43      9.71 o
   6  10   2       52.97       50.96      2.40 o
   7  10   2      591.72      552.92     21.16 o
   8  10   2      317.50      313.00     11.17 o
   9  10   2       78.04       79.67      4.72 o
  10  10   2        2.39        7.59      2.98 o
  11  10   2        6.11        5.77      3.38 o
  12  10   2        0.66        3.27      2.10 o
   1  11   2      372.46      405.91      8.93 o
   2  11   2       13.10       14.54      0.87 o
   3  11   2      470.14      503.95      8.83 o
   4  11   2      327.64      340.89     13.34 o
   5  11   2     2049.12     1967.11     81.57 o
   6  11   2       28.30       32.57      2.20 o
   7  11   2      423.27      405.45      9.00 o
   8  11   2      448.09      422.29     17.06 o
   9  11   2        8.72        5.58      1.43 o
  10  11   2       22.95       26.71      4.06 o
  11  11   2       39.73       46.67      5.66 o
  12  11   2        1.66        0.69      2.92 o
   0  12   2     2407.13     2757.46     29.82 o
   1  12   2      895.20      907.57     18.04 o
   2  12   2      175.63      146.14      2.71 o
   3  12   2       19.97       17.27      1.27 o
   4  12   2      969.54      965.35     22.79 o
   5  12   2      452.79      485.00     10.13 o
   6  12   2      488.08      498.98     14.26 o
   7  12   2       22.67       23.50      2.54 o
   8  12   2      143.95      132.51      5.63 o
   9  12   2       30.46       30.22      2.89 o
  10  12   2       16.54       15.58      3.21 o
  11  12   2        1.05       -0.08      1.44 o
  12  12   2       17.79       19.19      5.72 o
   1  13   2        0.42       10.05      3.65 o
   2  13   2      126.45      109.19      2.81 o
   3  13   2      242.22      203.93      4.32 o
   4  13   2      147.70      129.69      5.86 o
   5  13   2      475.30      414.28      8.31 o
   6  13   2     2826.22     2753.37     38.15 o
   7  13   2       42.97       47.08      4.66 o
   8  13   2       44.74       37.59      4.28 o
   9  13   2        0.09       -1.11      1.49 o
  10  13   2       45.03       46.56      5.38 o
  11  13   2        0.47        0.17      2.75 o
  12  13   2        8.21        2.52      2.02 o
   0  14   2      501.96      522.95      5.60 o
   1  14   2     1550.19     1628.26     13.31 o
   2  14   2      145.92      146.07      3.12 o
   3  14   2       49.28       51.76      2.20 o
   4  14   2      571.13      567.82     10.51 o
   5  14   2       10.52       17.60      1.30 o
   6  14   2       62.69       81.00      4.10 o
   7  14   2      552.98      518.85     20.19 o
   8  14   2        0.01       -0.21      1.16 o
   9  14   2       79.55       77.81      6.54 o
  10  14   2       15.47       20.69      3.67 o
  11  14   2       74.58       76.86     10.08 o
  12  14   2        6.99        6.92      4.46 o
   1  15   2      793.39     1013.02      7.83 o
   2  15   2      673.88      725.89     11.75 o
   3  15   2        1.01        0.42      0.42 o
   4  15   2       44.27       35.57      1.68 o
   5  15   2      929.75      928.04     20.61 o
   6  15   2        4.87        2.89      3.22 o
   7  15   2       32.99       34.52      2.97 o
   8  15   2      193.67      185.32      6.77 o
   9  15   2       32.84       28.79      3.99 o
  10  15   2       44.52       48.61      7.72 o
  11  15   2        0.97        1.36      2.78 o
   0  16   2     4163.88     4859.68     86.02 o
   1  16   2       16.48       18.72      1.37 o
   2  16   2      217.24      255.78      4.46 o
   3  16   2       84.34       79.27      2.86 o
   4  16   2       33.02       27.27      1.82 o
   5  16   2      507.49      480.41      6.49 o
   6  16   2      525.49      399.99    102.06 o
   7  16   2      332.10      321.55     11.76 o
   8  16   2       12.88       18.29      2.70 o
   9  16   2       22.16       22.79      5.05 o
  10  16   2       38.85       41.45      7.18 o
  11  16   2       83.58       71.90     10.03 o
   1  17   2      111.66      152.46      2.76 o
   2  17   2      314.25      333.42      5.23 o
   3  17   2       83.77       88.58      3.10 o
   4  17   2       67.53       59.68      1.97 o
   5  17   2       96.11      100.82      3.20 o
   6  17   2        0.24        0.92      1.76 o
   7  17   2       71.67       62.65      3.60 o
   8  17   2       66.21       67.56      5.53 o
   9  17   2       25.13       18.19      4.80 o
  10  17   2        8.54       13.39      4.41 o
  11  17   2        1.61        8.91      4.18 o
   0  18   2      860.79      916.59      9.22 o
   1  18   2       12.40        8.87      0.73 o
   2  18   2       27.57       18.44      1.11 o
   3  18   2       13.42       14.75      1.31 o
   4  18   2      241.69      231.83      3.90 o
   5  18   2        0.00       -0.48      0.48 o
   6  18   2      213.66      210.66     47.19 o
   7  18   2        6.27        8.48      1.37 o
   8  18   2        1.69        3.91      1.75 o
   9  18   2       76.99       73.62      5.44 o
  10  18   2        1.37       -0.88      2.02 o
  11  18   2        2.48        2.59      2.61 o
   1  19   2      454.71      486.54      4.91 o
   2  19   2       85.70       73.27      2.33 o
   3  19   2      277.32      275.75      3.57 o
   4  19   2        4.43        5.17      0.88 o
   5  19   2       48.64       41.26      2.25 o
   6  19   2     1293.58     1209.03     83.53 o
   7  19   2        9.55        9.18      1.53 o
   8  19   2       10.60       12.17      1.99 o
   9  19   2        0.98        0.45      1.11 o
  10  19   2        0.09       -1.10      2.15 o
  11  19   2        3.28        5.87      3.50 o
   0  20   2     1963.95     2119.63     47.13 o
   1  20   2     1079.99     1070.01      9.15 o
   2  20   2        8.76        7.59      0.72 o
   3  20   2        8.69        6.13      0.60 o
   4  20   2      133.11      122.50      2.98 o
   5  20   2        7.19       10.06      2.61 o
   6  20   2      207.13      217.84     20.25 o
   7  20   2      316.93      304.00      7.73 o
   8  20   2       14.98       15.11      2.46 o
   9  20   2        2.97        1.16      1.58 o
  10  20   2       16.88       24.55      5.91 o
  11  20   2       14.95       14.40      4.47 o
   1  21   2      184.95      221.53      3.44 o
   2  21   2        3.59        5.90      1.05 o
   3  21   2        7.02       11.53      0.86 o
   4  21   2      108.16       99.53      2.77 o
   5  21   2      992.32      995.22     20.77 o
   6  21   2      522.39      556.32     11.05 o
   7  21   2       97.93      100.14      4.51 o
   8  21   2      100.03       93.66      5.63 o
   9  21   2        0.02        1.78      2.16 o
  10  21   2       38.17       52.25      8.18 o
  11  21   2       23.82       37.68      7.50 o
   0  22   2      164.98      156.09      4.08 o
   1  22   2       14.17       12.78      0.91 o
   2  22   2      261.08      283.36      6.83 o
   3  22   2        0.06        0.49      0.32 o
   4  22   2       28.22       30.78      1.60 o
   5  22   2      241.01      214.68      5.27 o
   6  22   2        1.95        5.12      1.57 o
   7  22   2       77.47       79.52      5.33 o
   8  22   2      166.09      163.30      7.80 o
   9  22   2        0.09        2.08      2.64 o
  10  22   2        9.84       11.53      3.97 o
  11  22   2        1.09       -0.28      1.76 o
   1  23   2       51.43       57.02      1.88 o
   2  23   2       28.66       26.32      2.47 o
   3  23   2      161.29      164.95      3.55 o
   4  23   2       20.47       19.83      1.96 o
   5  23   2      237.32      209.24     27.74 o
   6  23   2       14.93       14.09      1.78 o
   7  23   2      267.55      278.11      7.95 o
   8  23   2       29.12       35.42      6.48 o
   9  23   2        2.60        2.28      2.18 o
  10  23   2        0.71        4.41      2.75 o
   0  24   2       24.35       22.34      1.81 o
   1  24   2      225.49      257.47      4.29 o
   2  24   2       21.77       21.34      1.83 o
   3  24   2      236.25      236.85      4.41 o
   4  24   2      249.25      269.48      4.93 o
   5  24   2        1.71        3.65      4.66 o
   6  24   2        9.81        9.60      1.44 o
   7  24   2      190.81      190.72      6.17 o
   8  24   2       14.79       20.49      5.40 o
   9  24   2       34.75       39.24      7.02 o
  10  24   2        6.49        8.92      3.71 o
   1  25   2       88.70      109.16      2.89 o
   2  25   2        2.76        0.95      0.93 o
   3  25   2       38.01       39.25      1.87 o
   4  25   2     1351.89     1387.76     13.29 o
   5  25   2      251.94       88.11     98.11 o
   6  25   2        3.82        1.10      0.61 o
   7  25   2       47.98       43.97      4.06 o
   8  25   2       93.98      102.39     10.93 o
   9  25   2       13.75       13.52      4.63 o
  10  25   2        1.40        0.56      2.11 o
   0  26   2      134.26      141.39      5.23 o
   1  26   2        9.97       14.98      1.12 o
   2  26   2        3.57        4.99      1.25 o
   3  26   2        3.22        9.04      1.29 o
   4  26   2      179.91      175.74      4.48 o
   5  26   2      188.01      123.62     51.87 o
   6  26   2        0.47       -0.89      0.91 o
   7  26   2       23.07       27.92      5.77 o
   8  26   2      248.74      242.57     17.02 o
   9  26   2       57.41       53.36      8.18 o
  10  26   2        9.30       14.16      4.97 o
   1  27   2       12.55       21.00      1.34 o
   2  27   2      185.61      178.01      4.58 o
   3  27   2      741.15      720.19     14.17 o
   4  27   2       20.37       22.15      1.66 o
   5  27   2       80.64       66.89      8.73 o
   6  27   2       20.71       18.36      1.97 o
   7  27   2       78.32       77.47      9.19 o
   8  27   2       48.59       63.38      8.84 o
   9  27   2        8.67       16.38      5.21 o
  10  27   2       34.12       32.77      6.69 o
   0  28   2      478.92      469.59      9.08 o
   1  28   2       18.50       20.06      1.77 o
   2  28   2        0.00        0.98      0.87 o
   3  28   2      327.47      321.71      9.65 o
   4  28   2       11.39        6.23      1.10 o
   5  28   2        3.62        2.24      0.89 o
   6  28   2       11.75       11.33      2.63 o
   7  28   2       38.98       36.84      6.52 o
   8  28   2        0.13        3.11      2.89 o
   9  28   2      124.75      144.79     13.81 o
   1  29   2      164.24      159.14      3.86 o
   2  29   2       30.54       34.66      2.22 o
   3  29   2        2.23        3.54      1.33 o
   4  29   2        0.00        0.05      0.74 o
   5  29   2       21.42       16.81      2.26 o
   6  29   2       13.59       16.79      4.46 o
   7  29   2       11.33        9.42      3.20 o
   8  29   2        5.20        8.60      3.52 o
   9  29   2       31.74       27.01      6.38 o
   0  30   2       22.72       22.66      2.13 o
   1  30   2       87.54       75.28      2.75 o
   2  30   2      754.58      695.58      9.68 o
   3  30   2       47.48       39.31      3.49 o
   4  30   2       86.79       30.84     19.70 o
   5  30   2       20.88       29.78      6.05 o
   6  30   2       26.09       25.93      5.11 o
   7  30   2       15.26       15.78      3.32 o
   8  30   2        0.14       -2.90      3.09 o
   9  30   2        7.28        5.15      3.94 o
   1  31   2       34.08       37.22      1.98 o
   2  31   2       30.01       32.96      2.35 o
   3  31   2       69.98       63.43      4.38 o
   4  31   2      163.23      136.06      5.24 o
   5  31   2        0.03       -0.50      2.26 o
   6  31   2        6.62        8.28      4.69 o
   7  31   2        0.27        0.35      1.82 o
   8  31   2        0.23        3.86      3.30 o
   9  31   2       81.66       93.11     11.44 o
   0  32   2       52.80       41.11      2.95 o
   1  32   2       11.42       13.36      1.22 o
   2  32   2       59.25       51.83      2.73 o
   3  32   2       92.05       73.78      4.82 o
   4  32   2        0.08        0.93      0.70 o
   5  32   2        8.39        7.35      2.30 o
   6  32   2       37.74       32.03      4.43 o
   7  32   2        4.02        2.98      2.86 o
   8  32   2       26.23       28.20      4.51 o
   1  33   2        2.21        3.65      0.74 o
   2  33   2        3.61        2.13      0.83 o
   3  33   2        0.14        2.05      1.51 o
   4  33   2        4.05        7.01      2.46 o
   5  33   2        0.02       -1.86      1.86 o
   6  33   2        0.24       -1.80      1.80 o
   7  33   2        0.07       -1.68      1.81 o
   8  33   2        1.90        3.51      2.54 o
   0  34   2      110.98      111.33      5.10 o
   1  34   2        5.59        5.10      0.94 o
   2  34   2        0.04        0.01      0.80 o
   3  34   2       13.86        9.67      1.98 o
   4  34   2       36.56       40.28      3.99 o
   5  34   2        0.08       -0.52      1.46 o
   6  34   2        0.10        0.77      2.27 o
   7  34   2        0.17       -0.94      2.09 o
   8  34   2       60.43       72.93     10.00 o
   1  35   2       64.74       63.82      3.60 o
   2  35   2        0.41        0.74      0.99 o
   3  35   2       72.68       61.13      4.60 o
   4  35   2      413.58      393.71     11.87 o
   5  35   2        4.51        4.66      2.68 o
   6  35   2        3.07        3.18      2.00 o
   7  35   2        0.76       -0.23      2.02 o
   8  35   2       11.48       13.83      4.58 o
   0  36   2       14.24       14.93      2.70 o
   1  36   2        2.46        3.20      1.05 o
   2  36   2      197.18      195.35      6.51 o
   3  36   2       23.45       24.23      2.99 o
   4  36   2        7.09       10.18      2.51 o
   5  36   2        0.01        1.80      1.32 o
   6  36   2        0.38       -0.64      2.11 o
   7  36   2        0.13       -3.07      3.07 o
   1  37   2       63.46       61.46      3.63 o
   2  37   2       70.41       66.79      3.90 o
   3  37   2      153.96      158.01      7.53 o
   4  37   2       14.03       12.90      2.38 o
   5  37   2        1.32        0.65      1.23 o
   6  37   2        0.24        3.37      1.41 o
   7  37   2       14.25       19.19      5.05 o
   0  38   2       76.71       80.58      5.99 o
   1  38   2        2.65        2.41      0.96 o
   2  38   2        0.00        2.09      1.36 o
   3  38   2       55.78       51.96      5.08 o
   4  38   2       30.86       28.77      3.38 o
   5  38   2       37.19       31.13      4.44 o
   6  38   2       18.45       14.81      2.73 o
   1  39   2        1.78        1.27      1.23 o
   2  39   2       28.73       33.44      3.54 o
   3  39   2       26.29       32.21      3.63 o
   4  39   2        1.49        1.27      1.35 o
   5  39   2       27.77       32.42      4.76 o
   6  39   2       35.24       35.21      4.86 o
   0  40   2       23.69       21.60      5.62 o
   1  40   2        1.98        2.80      1.49 o
   2  40   2        6.17        8.01      2.01 o
   3  40   2        0.00        2.90      1.49 o
   4  40   2       10.03        9.19      2.03 o
   5  40   2       14.14        9.74      2.51 o
   1  41   2        4.07        7.46      2.48 o
   2  41   2       23.36       22.74      4.00 o
   3  41   2        0.05        2.13      5.69 o
   4  41   2      139.41      143.30     10.30 o
   5  41   2        3.83        4.21      2.69 o
   0  42   2       13.38       10.07      3.74 o
   1  42   2        9.64       12.05      2.85 o
   2  42   2       23.37       23.68      4.16 o
   3  42   2       31.91       32.05      4.99 o
   4  42   2       15.15        9.91      4.30 o
   1  43   2        0.03       -1.46      1.46 o
   2  43   2        0.43        3.05      4.47 o
   3  43   2       21.73       17.30      3.57 o
   0  44   2       10.30       18.58      5.47 o
   1  44   2        0.60        1.60      1.72 o
   2  44   2        7.60        5.69      3.23 o
   3  44   2        3.36       -0.04      1.87 o
   1  45   2        9.04        8.12      3.65 o
   1   0   3     1155.02     1194.32     10.02 o
   2   0   3     1932.16     1959.56     15.64 o
   3   0   3      936.49     1172.76     24.22 o
   4   0   3      600.17      651.57     19.41 o
   5   0   3        8.67        5.98      1.10 o
   6   0   3      145.90      117.89      5.95 o
   7   0   3       60.76       61.81      4.62 o
   8   0   3      123.33      116.58      6.77 o
   9   0   3      100.09      131.97     12.51 o
  10   0   3        1.67        5.10      3.01 o
  11   0   3       19.81       15.90      4.98 o
   0   1   3      300.22      262.95      4.46 o
   1   1   3       95.18       84.77      2.05 o
   2   1   3      836.76      824.18      7.12 o
   3   1   3       34.87       37.70      2.96 o
   4   1   3       55.06       29.36      3.00 o
   5   1   3       27.39       32.70      1.74 o
   6   1   3       91.03       71.99      3.28 o
   7   1   3        2.90        1.94      0.71 o
   8   1   3       44.59       33.12      2.56 o
   9   1   3        4.94        4.57      3.00 o
  10   1   3       92.30       84.44      7.20 o
  11   1   3        5.90       10.46      3.19 o
   1   2   3     2359.93     2356.70     11.32 o
   2   2   3      123.13      161.25      5.44 o
   3   2   3      156.54      181.68      5.25 o
   4   2   3       30.56       43.62      3.64 o
   5   2   3       99.83       88.57      2.68 o
   6   2   3       36.26       45.91      2.63 o
   7   2   3      100.49       91.88      3.99 o
   8   2   3        8.11        4.80      1.13 o
   9   2   3       20.07       17.20      3.36 o
  10   2   3       41.82       45.06      5.48 o
  11   2   3        9.63       11.47      3.07 o
   0   3   3      461.96      533.77      5.79 o
   1   3   3     1034.20     1049.22      9.22 o
   2   3   3      895.88      987.28      7.73 o
   3   3   3      116.44      200.12      5.57 o
   4   3   3      574.48      590.42      8.22 o
   5   3   3        7.90        8.41      1.05 o
   6   3   3       25.44       40.72      3.21 o
   7   3   3        5.74        2.71      0.82 o
   8   3   3       20.88       15.70      2.05 o
   9   3   3      114.56      127.88     15.75 o
  10   3   3        7.40        9.76      2.78 o
  11   3   3        1.36        0.55      1.68 o
   1   4   3        1.34        2.28      0.52 o
   2   4   3       95.56      124.78      2.75 o
   3   4   3       30.39       16.47      6.80 o
   4   4   3      901.02      854.43     13.27 o
   5   4   3       21.43       28.07      1.78 o
   6   4   3      258.67      249.10      6.03 o
   7   4   3        6.82        6.90      1.09 o
   8   4   3        2.93        2.48      0.77 o
   9   4   3       82.23       81.85      6.79 o
  10   4   3        5.56        2.39      1.84 o
  11   4   3        4.19        3.23      2.80 o
   0   5   3     1430.31     1585.60     10.41 o
   1   5   3      117.04      130.16      2.55 o
   2   5   3      112.48       91.47      2.31 o
   3   5   3       60.10       52.54     13.61 o
   4   5   3        1.09        2.37      0.73 o
   5   5   3        2.78        8.25      1.00 o
   6   5   3       46.19       43.83      2.52 o
   7   5   3       16.93       23.79      2.00 o
   8   5   3      156.35      137.50      5.96 o
   9   5   3        5.43        7.64      2.35 o
  10   5   3        1.54        0.62      1.17 o
  11   5   3      114.12      107.10      9.32 o
   1   6   3      390.54      423.05      3.97 o
   2   6   3      535.79      493.47      5.68 o
   3   6   3      250.32      245.32     54.93 o
   4   6   3       27.54       33.84      1.89 o
   5   6   3      109.50      110.04      3.42 o
   6   6   3        0.76       75.72      7.96 o
   7   6   3        6.19        4.10      1.21 o
   8   6   3        7.27        6.99      1.41 o
   9   6   3       18.70       17.45      3.17 o
  10   6   3       16.73       17.44      5.85 o
  11   6   3        2.35        3.86      2.09 o
   0   7   3      531.22      491.34     12.27 o
   1   7   3      609.62      596.57      8.98 o
   2   7   3      418.98      388.51      7.13 o
   3   7   3      149.60      187.18      3.74 o
   4   7   3      384.52      395.04      6.17 o
   5   7   3       15.69       17.57      1.37 o
   6   7   3        0.17       -0.44      1.44 o
   7   7   3       14.08       18.20      2.00 o
   8   7   3       70.94       66.05      4.03 o
   9   7   3       12.31       14.69      3.13 o
  10   7   3        1.92       -0.08      1.93 o
  11   7   3       62.29       69.34      7.13 o
   1   8   3      217.96      227.18      3.30 o
   2   8   3       53.62       50.69      2.00 o
   3   8   3      646.64      595.63      8.44 o
   4   8   3      151.00      156.55      4.01 o
   5   8   3       45.78       45.54      2.11 o
   6   8   3       49.59       49.46      2.61 o
   7   8   3       59.53       62.08      3.55 o
   8   8   3       40.24       33.58      2.91 o
   9   8   3       58.88       61.55      5.92 o
  10   8   3        0.40       -0.75      1.50 o
  11   8   3        2.23        6.11      2.65 o
   0   9   3      156.49      135.24      9.03 o
   1   9   3     1868.32     2036.11      9.66 o
   2   9   3      415.05      464.00      5.79 o
   3   9   3       34.82       85.90     30.29 o
   4   9   3      576.22      586.04     11.15 o
   5   9   3       52.53       54.76      2.38 o
   6   9   3       68.37       98.23      4.03 o
   7   9   3       83.40       78.64      3.99 o
   8   9   3        0.31        2.24      0.96 o
   9   9   3       16.02       13.81      3.26 o
  10   9   3       15.11       11.54      3.01 o
  11   9   3       22.82       19.99      5.87 o
   1  10   3      127.24      117.55      3.11 o
   2  10   3     1108.18     1169.37      9.23 o
   3  10   3      197.43      152.86     48.23 o
   4  10   3      269.15      262.56      7.54 o
   5  10   3       71.15       76.44      2.69 o
   6  10   3      165.75      155.39      4.87 o
   7  10   3        4.07        4.73      1.60 o
   8  10   3       53.26       51.30      3.46 o
   9  10   3       45.40       37.77      4.78 o
  10  10   3       55.14       54.08      5.87 o
  11  10   3       80.29       81.38      7.68 o
   0  11   3      104.45       97.48      3.34 o
   1  11   3      374.62      374.97      4.69 o
   2  11   3      220.53      225.61      4.74 o
   3  11   3      359.10      235.89     81.14 o
   4  11   3        0.66        1.85      0.91 o
   5  11   3       61.68       48.69      3.21 o
   6  11   3      610.62      545.18     19.87 o
   7  11   3      310.22      304.26      9.26 o
   8  11   3       28.26       25.13      3.75 o
   9  11   3       12.23       15.15      3.18 o
  10  11   3        1.66        1.28      1.75 o
  11  11   3        0.39        2.50      2.12 o
   1  12   3        1.10        1.03      0.34 o
   2  12   3      394.66      352.55      5.97 o
   3  12   3      213.99      221.35      3.80 o
   4  12   3       57.02       50.29      2.96 o
   5  12   3      682.24      666.80     12.53 o
   6  12   3       79.69       95.97      4.77 o
   7  12   3      253.07      236.21      6.83 o
   8  12   3        1.39        1.34      2.22 o
   9  12   3       43.23       43.70      5.15 o
  10  12   3       56.46       60.31      6.30 o
  11  12   3        1.56        1.44      1.78 o
   0  13   3      122.38      118.83      3.72 o
   1  13   3       35.60       51.60      1.71 o
   2  13   3      457.33      459.91      6.88 o
   3  13   3      131.19      118.98      3.87 o
   4  13   3      103.80      104.54      4.90 o
   5  13   3       60.33       57.53      3.86 o
   6  13   3       66.68       87.32     10.67 o
   7  13   3      662.27      603.13     16.85 o
   8  13   3       28.02       39.07      4.61 o
   9  13   3        0.09        1.46      2.83 o
  10  13   3        0.33       -1.35      2.16 o
  11  13   3       18.79       17.86      3.68 o
   1  14   3       23.56       20.22      1.09 o
   2  14   3      157.86      166.73      4.18 o
   3  14   3        6.03       12.85      1.67 o
   4  14   3      670.34      632.32     10.02 o
   5  14   3        2.52        6.73      1.91 o
   6  14   3     1717.21     1640.88     55.81 o
   7  14   3        5.28       13.82      3.33 o
   8  14   3       12.94       15.99      3.12 o
   9  14   3        9.47       12.34      3.20 o
  10  14   3       61.12       56.91      6.97 o
  11  14   3        0.04        1.86      2.93 o
   0  15   3      632.52      616.05     13.99 o
   1  15   3        0.28        0.24      0.47 o
   2  15   3       81.51       70.56      2.76 o
   3  15   3     1344.52     1319.14     14.79 o
   4  15   3     1549.27     1538.70     13.11 o
   5  15   3      363.99      380.66     17.60 o
   6  15   3      120.24      225.14     10.14 o
   7  15   3       89.33      103.93      7.18 o
   8  15   3        1.11       10.63      6.86 o
   9  15   3      141.07      166.93      9.95 o
  10  15   3        0.85       -0.76      2.26 o
   1  16   3       17.56       21.78      1.70 o
   2  16   3      191.62      195.94      4.66 o
   3  16   3      166.75      183.96      7.32 o
   4  16   3      374.50      392.04      6.58 o
   5  16   3     2465.17     2399.87     30.44 o
   6  16   3       36.81       41.49      3.08 o
   7  16   3      508.23      486.35     17.46 o
   8  16   3      356.46      331.10     24.81 o
   9  16   3        0.09        1.78      1.77 o
  10  16   3        2.89        2.97      1.55 o
   0  17   3      174.15      162.31      6.26 o
   1  17   3       16.47       19.13      1.64 o
   2  17   3      110.36       86.92      3.70 o
   3  17   3      322.21      341.41      9.40 o
   4  17   3      685.05      617.12      8.60 o
   5  17   3      189.83      198.38     10.47 o
   6  17   3       48.15       45.10      3.31 o
   7  17   3        0.12       16.72      3.61 o
   8  17   3        2.28        3.77      2.89 o
   9  17   3       13.20       12.49      2.51 o
  10  17   3        1.12       -2.30      2.36 o
   1  18   3        6.46        4.12      0.78 o
   2  18   3       13.72       12.35      2.37 o
   3  18   3      261.49      272.22      7.91 o
   4  18   3      151.75      146.43      5.25 o
   5  18   3      589.52      579.32      9.62 o
   6  18   3      386.47      437.55      9.84 o
   7  18   3      268.06      255.78     11.35 o
   8  18   3        9.65        9.06      2.60 o
   9  18   3        0.16       25.86      6.21 o
  10  18   3       34.99       34.20      7.02 o
   0  19   3       21.41       18.27      1.81 o
   1  19   3      118.29      128.28      3.39 o
   2  19   3      166.34      153.64      5.68 o
   3  19   3       91.91       92.13      4.71 o
   4  19   3      755.49      804.06     13.62 o
   5  19   3       18.08       23.66      6.59 o
   6  19   3       33.20       40.09      8.59 o
   7  19   3      727.82      682.86     27.19 o
   8  19   3       16.37       17.48      4.74 o
   9  19   3       87.29       79.03     10.26 o
  10  19   3        0.03        2.37      2.55 o
   1  20   3        5.00        2.64      0.73 o
   2  20   3        0.08        2.45      0.87 o
   3  20   3      363.95      367.75      9.49 o
   4  20   3       21.17       27.00      2.81 o
   5  20   3      412.64      421.87      8.74 o
   6  20   3      407.39      410.58     30.95 o
   7  20   3      136.18      161.28     13.65 o
   8  20   3       13.41       13.69      4.18 o
   9  20   3       44.13       35.36      6.89 o
  10  20   3        0.60       -2.08      2.66 o
   0  21   3      288.24      300.78      7.53 o
   1  21   3      154.09      171.56      5.77 o
   2  21   3        1.80        3.23      1.15 o
   3  21   3      153.25      137.04      5.88 o
   4  21   3        0.01       -0.14      0.72 o
   5  21   3        1.86        6.71      3.95 o
   6  21   3      430.50      441.78     19.00 o
   7  21   3        0.02        0.38      2.45 o
   8  21   3       56.44       63.99      9.07 o
   9  21   3        6.05       11.42      4.14 o
  10  21   3        2.13        7.30      3.90 o
   1  22   3       25.27       22.60      1.47 o
   2  22   3      414.21      438.44     10.11 o
   3  22   3        3.86        5.31      1.43 o
   4  22   3       43.10       41.72      3.43 o
   5  22   3      535.09      530.09      9.92 o
   6  22   3       55.65       62.87      6.59 o
   7  22   3       82.29       72.90      9.28 o
   8  22   3        1.32        0.97      2.37 o
   9  22   3        2.90       -0.48      1.90 o
  10  22   3       77.76       78.47     10.92 o
   0  23   3       12.88        8.76      1.03 o
   1  23   3        6.11        4.11      0.53 o
   2  23   3      189.41      180.42      6.60 o
   3  23   3      187.14      182.87      6.98 o
   4  23   3       35.46       32.33      1.94 o
   5  23   3       16.66       27.89      3.13 o
   6  23   3        0.57        4.92      5.33 o
   7  23   3      255.15      262.24     17.43 o
   8  23   3        2.65        2.08      2.77 o
   9  23   3        0.73        4.82      4.03 o
  10  23   3       12.25       11.70      5.47 o
   1  24   3        1.95        5.63      0.65 o
   2  24   3       13.60       15.24      1.64 o
   3  24   3        1.67        0.69      1.17 o
   4  24   3       51.69       53.27      5.33 o
   5  24   3       18.42       16.53      4.85 o
   6  24   3      232.03      234.84     11.36 o
   7  24   3       30.99       27.83      4.31 o
   8  24   3       14.78       19.63      5.25 o
   9  24   3       28.63       38.76      7.34 o
   0  25   3        0.63       -0.32      0.32 o
   1  25   3      352.50      326.04      4.81 o
   2  25   3      234.26      226.67      5.82 o
   3  25   3       31.34       24.53      2.67 o
   4  25   3      181.19      182.10      9.74 o
   5  25   3        0.01        4.50      3.15 o
   6  25   3       15.96       17.47      3.36 o
   7  25   3        0.46        2.39      4.06 o
   8  25   3       12.55       11.37      3.64 o
   9  25   3       10.82        4.82      3.54 o
   1  26   3        2.59        2.26      0.81 o
   2  26   3      160.39      155.97      4.92 o
   3  26   3       71.08       69.50      4.52 o
   4  26   3      136.97      125.27      8.29 o
   5  26   3        3.37        2.05      2.39 o
   6  26   3        0.00        0.44      2.09 o
   7  26   3        0.58        0.32      1.45 o
   8  26   3        2.39        2.20      2.33 o
   9  26   3       45.89       54.41      9.05 o
   0  27   3      682.54      597.22      8.31 o
   1  27   3       51.29       46.58      1.97 o
   2  27   3       42.40       34.40      2.38 o
   3  27   3       16.53       20.73      2.53 o
   4  27   3       34.02       37.25      4.67 o
   5  27   3        0.04        0.40      1.86 o
   6  27   3        9.97        9.31      2.70 o
   7  27   3        6.94        9.92      2.83 o
   8  27   3       50.81       56.53      6.31 o
   9  27   3       13.12       34.09      7.44 o
   1  28   3      126.30      137.44      3.45 o
   2  28   3        3.38        3.39      0.93 o
   3  28   3        0.95        1.39      1.06 o
   4  28   3      179.40      164.94      9.74 o
   5  28   3       59.33       55.56      5.81 o
   6  28   3       70.81       73.66      6.73 o
   7  28   3        0.93        2.53      2.32 o
   8  28   3       19.58       35.15      6.31 o
   9  28   3       50.98       59.81      9.65 o
   0  29   3       67.63       65.19      3.69 o
   1  29   3      258.08      245.54      4.75 o
   2  29   3      264.90      253.25      6.62 o
   3  29   3        9.82        9.31      2.34 o
   4  29   3       56.00       50.29      5.50 o
   5  29   3       16.72       19.56      3.83 o
   6  29   3       28.42       32.37      4.63 o
   7  29   3        5.94        7.45      2.61 o
   8  29   3       27.95       46.06      5.83 o
   1  30   3      405.14      371.67      7.54 o
   2  30   3        1.39        2.63      1.11 o
   3  30   3        6.43       10.47      1.87 o
   4  30   3       34.40       31.23      4.35 o
   5  30   3       18.76       16.14      3.35 o
   6  30   3        6.97       19.75      3.67 o
   7  30   3       45.82       48.41      5.77 o
   8  30   3        6.18        7.49      3.43 o
   0  31   3        1.78       -0.06      0.81 o
   1  31   3       25.83       23.30      2.43 o
   2  31   3       80.73       75.23      3.78 o
   3  31   3       12.56       10.41      2.03 o
   4  31   3        3.45        4.15      1.87 o
   5  31   3        4.47        4.09      1.93 o
   6  31   3        7.12       11.14      2.96 o
   7  31   3       10.18       14.80      3.52 o
   8  31   3       22.90       22.34      5.62 o
   1  32   3       26.96       29.55      2.70 o
   2  32   3      102.88       91.48      5.00 o
   3  32   3      186.09      173.74      7.26 o
   4  32   3       50.82       57.15      4.37 o
   5  32   3       22.23       22.36      3.88 o
   6  32   3        7.79       15.74      3.32 o
   7  32   3        0.55       -0.61      3.80 o
   8  32   3        9.62       11.69      4.39 o
   0  33   3       16.36       27.38      5.83 o
   1  33   3        2.92        5.09      2.17 o
   2  33   3        0.01        0.75      2.04 o
   3  33   3        2.49        1.81      1.15 o
   4  33   3        6.50        6.16      2.02 o
   5  33   3        0.26        3.09      1.73 o
   6  33   3       18.39       26.27      4.21 o
   7  33   3       16.48       17.13      5.19 o
   1  34   3       24.55       23.38      3.84 o
   2  34   3       64.36       54.84      6.01 o
   3  34   3        8.71        6.18      1.48 o
   4  34   3        8.13       10.85      2.18 o
   5  34   3        0.95        2.61      1.35 o
   6  34   3        0.64       -0.02      2.09 o
   7  34   3        3.26       -1.86      2.42 o
   0  35   3        3.94        2.50      2.04 o
   1  35   3       22.80       25.20      4.19 o
   2  35   3        5.18        6.04      2.26 o
   3  35   3       19.70       14.73      3.19 o
   4  35   3       37.24       52.02      6.12 o
   5  35   3        1.00        1.20      1.80 o
   6  35   3        0.00       -0.03      1.61 o
   7  35   3        2.42        1.30      2.56 o
   1  36   3       15.91       14.51      3.23 o
   2  36   3        7.98        5.40      2.47 o
   3  36   3        2.29        3.03      2.74 o
   4  36   3       79.42       80.71      7.63 o
   5  36   3        1.52        0.64      1.84 o
   6  36   3       17.96       19.04      5.31 o
   0  37   3       11.15        7.91      3.03 o
   1  37   3        8.88       10.41      2.66 o
   2  37   3        4.97        5.27      2.13 o
   3  37   3        7.07        8.26      2.98 o
   4  37   3        0.90        1.71      1.55 o
   5  37   3        1.20        1.27      1.50 o
   6  37   3        3.73        6.19      3.40 o
   1  38   3       14.08       12.63      4.51 o
   2  38   3        0.10        0.33      2.00 o
   3  38   3        0.23        7.06      2.62 o
   4  38   3        0.02       -0.71      2.80 o
   0  39   3       26.41       32.08      7.18 o
   1  39   3        0.04       -0.11      1.51 o
   2  39   3       18.40       19.06      3.91 o
   3  39   3       13.24       20.49      3.99 o
   4  39   3       12.46        6.08      2.21 o
   1  40   3       29.30       28.89      5.49 o
   2  40   3        3.96        4.28      2.08 o
   3  40   3       55.29       63.65     10.06 o
   0  41   3        0.19       -0.14      2.38 o
   1  41   3       95.18      102.24      8.75 o
   2  41   3        1.32        4.03      2.43 o
   0   0   4      267.21      234.21      6.86 o
   1   0   4      651.31      612.58     13.19 o
   2   0   4      111.30      116.20      5.10 o
   3   0   4      156.52      157.65      6.02 o
   4   0   4        1.41       52.32      5.41 o
   5   0   4        0.52        5.15      1.65 o
   6   0   4      235.85      204.50      8.18 o
   7   0   4        5.81        4.59      1.61 o
   8   0   4       19.54       19.72      4.91 o
   9   0   4        1.66        1.93      2.52 o
  10   0   4       18.02       20.41      5.48 o
   1   1   4      106.50      103.14      2.99 o
   2   1   4      145.28      142.25      3.98 o
   3   1   4       26.33       27.71      1.58 o
   4   1   4      113.37      106.39      3.25 o
   5   1   4       32.04       49.81      3.69 o
   6   1   4      295.85      250.85      6.40 o
   7   1   4       74.12       58.29      3.28 o
   8   1   4       14.63       17.00      3.15 o
   9   1   4        6.48        6.64      2.05 o
  10   1   4        0.56       -0.30      2.82 o
   0   2   4        0.18        0.83      0.39 o
   1   2   4      231.64      221.26      4.36 o
   2   2   4      130.79      132.87      3.82 o
   3   2   4        0.61        1.42      0.48 o
   4   2   4       15.57       19.24      1.48 o
   5   2   4      293.24      278.08      7.43 o
   6   2   4       30.69       28.23      2.75 o
   7   2   4       24.91       15.98      1.69 o
   8   2   4        7.23        4.71      1.45 o
   9   2   4        0.73        1.12      1.74 o
  10   2   4        3.77        4.28      4.73 o
   1   3   4      414.33      402.10      5.83 o
   2   3   4       22.36       24.59      1.68 o
   3   3   4      206.78      222.44      4.77 o
   4   3   4      454.27      424.65      6.45 o
   5   3   4       16.01       14.84      1.42 o
   6   3   4       87.09       74.21      3.47 o
   7   3   4        6.55        4.86      1.03 o
   8   3   4       51.62       44.94      4.99 o
   9   3   4       44.73       44.06      5.45 o
  10   3   4        5.00        2.73      1.54 o
   0   4   4       11.77       16.88      3.49 o
   1   4   4       44.34       60.09      2.08 o
   2   4   4        3.94        2.53      0.62 o
   3   4   4       36.56       38.89      2.05 o
   4   4   4      170.51      196.77      4.39 o
   5   4   4       28.09       35.97      2.11 o
   6   4   4      277.99      249.17      6.30 o
   7   4   4        5.05        5.18      1.02 o
   8   4   4       26.14       36.19      4.68 o
   9   4   4       23.42       23.11      4.20 o
  10   4   4        0.76        2.06      1.62 o
   1   5   4      128.13      138.30      2.78 o
   2   5   4       35.98       45.85      1.88 o
   3   5   4      640.48      667.63      8.12 o
   4   5   4       47.27       45.62      2.13 o
   5   5   4      112.79      117.39      3.71 o
   6   5   4      136.49      135.60      5.27 o
   7   5   4       10.09       14.62      1.91 o
   8   5   4        9.08        4.74      1.84 o
   9   5   4        0.37        0.68      1.60 o
  10   5   4       58.79       53.56      8.00 o
   0   6   4      257.93      229.55     12.84 o
   1   6   4      218.76      204.13      3.29 o
   2   6   4       55.62       42.75      1.91 o
   3   6   4      116.93      126.88      3.52 o
   4   6   4       15.83       15.73      1.07 o
   5   6   4        0.55        1.45      0.93 o
   6   6   4       88.30       81.41      4.01 o
   7   6   4       59.41       64.10      5.69 o
   8   6   4       81.38       72.45      6.37 o
   9   6   4       19.94       15.40      3.03 o
  10   6   4        0.81        3.32      1.92 o
   1   7   4       31.60       38.08      1.66 o
   2   7   4        6.61        3.54      0.57 o
   3   7   4       11.14       12.23      1.11 o
   4   7   4        7.24        8.85      0.82 o
   5   7   4      152.24      162.53      4.17 o
   6   7   4       38.86       30.09      2.33 o
   7   7   4        0.13        0.45      1.59 o
   8   7   4        2.27        0.57      1.31 o
   9   7   4       17.39       17.60      4.34 o
  10   7   4        0.59       -0.21      1.58 o
   0   8   4       16.71       12.02      1.41 o
   1   8   4      608.40      617.71      6.36 o
   2   8   4       29.01       32.43      1.30 o
   3   8   4       11.93        9.72      0.97 o
   4   8   4      122.47      156.28      3.51 o
   5   8   4        1.23        1.97      0.80 o
   6   8   4        1.97        1.12      0.60 o
   7   8   4        8.69       10.15      2.31 o
   8   8   4       27.75       55.71      5.71 o
   9   8   4        1.52        4.56      2.11 o
  10   8   4       33.14       31.62      4.55 o
   1   9   4     1073.34      972.41      8.15 o
   2   9   4       27.13       16.39      3.58 o
   3   9   4       45.31       37.03      1.57 o
   4   9   4      334.92      310.02      4.11 o
   5   9   4       16.44       18.80      1.30 o
   6   9   4       76.90       67.75      3.19 o
   7   9   4       56.48       48.95      9.36 o
   8   9   4       45.48       40.92      4.99 o
   9   9   4       40.78       42.38      5.22 o
  10   9   4       10.69        9.93      3.03 o
   0  10   4       27.21       22.16      2.25 o
   1  10   4     1044.08     1015.14     13.27 o
   2  10   4       90.82       94.85      2.52 o
   3  10   4      235.08      243.33      7.09 o
   4  10   4       47.90       54.53      2.31 o
   5  10   4      125.84      106.20      4.64 o
   6  10   4       32.03       28.75      1.93 o
   7  10   4        5.11        4.76      2.39 o
   8  10   4        0.04        0.10      1.24 o
   9  10   4      129.46      146.74      9.69 o
  10  10   4       13.75       15.45      3.93 o
   1  11   4       50.74       48.22      2.47 o
   2  11   4      158.70      134.59      5.78 o
   3  11   4      708.05      716.50     14.94 o
   4  11   4       43.18       44.60      1.87 o
   5  11   4        9.06        9.52      1.43 o
   6  11   4       20.93       18.13      2.67 o
   7  11   4        5.63        5.55      2.89 o
   8  11   4       39.01       36.42      4.64 o
   9  11   4        1.04        7.00      2.91 o
  10  11   4        0.61        1.82      1.84 o
   0  12   4       81.84       92.08      4.33 o
   1  12   4       70.61       66.91      1.90 o
   2  12   4      685.07      301.42    190.77 o
   3  12   4      363.33      367.96      8.73 o
   4  12   4        1.88       33.69      4.97 o
   5  12   4       52.67       50.62      3.71 o
   6  12   4       23.51       23.32      2.67 o
   7  12   4        1.79        4.36      2.86 o
   8  12   4       13.59       29.25      4.25 o
   9  12   4       28.23       41.45      5.35 o
  10  12   4        8.66       10.39      3.03 o
   1  13   4      242.62      230.24      3.78 o
   2  13   4       22.75       20.17      8.22 o
   3  13   4       35.83       42.80      4.14 o
   4  13   4      235.58      209.39      7.54 o
   5  13   4        0.08       -0.31      1.14 o
   6  13   4       82.71       68.21      4.62 o
   7  13   4       69.41       70.93      6.17 o
   8  13   4       10.26        9.71      2.70 o
   9  13   4      138.05      152.96     10.25 o
  10  13   4        0.01        4.97      3.44 o
   0  14   4        6.28        7.43      2.96 o
   1  14   4      158.94      153.58      5.84 o
   2  14   4       23.00       11.29      6.53 o
   3  14   4     1038.08     1019.27     12.56 o
   4  14   4       13.35       14.72      2.65 o
   5  14   4      106.30      103.46      4.10 o
   6  14   4       38.70       38.44      3.56 o
   7  14   4       22.78       22.82      7.51 o
   8  14   4        4.17        7.38      2.53 o
   9  14   4      265.20      283.55     13.64 o
  10  14   4        3.04        9.34      3.97 o
   1  15   4       37.11       25.84      2.65 o
   2  15   4       56.95       41.79     16.35 o
   3  15   4     1818.89     1786.50     16.92 o
   4  15   4      308.30      310.68      7.60 o
   5  15   4       11.55       23.94      6.07 o
   6  15   4       21.22       21.37      3.44 o
   7  15   4      112.15      116.57      6.50 o
   8  15   4       13.80       15.47      3.47 o
   9  15   4      104.80       97.32     15.87 o
  10  15   4        2.91       -1.71      1.71 o
   0  16   4      417.58      430.36     18.62 o
   1  16   4      121.07      120.75      4.77 o
   2  16   4        0.08        0.49      1.28 o
   3  16   4      112.85      131.22      4.65 o
   4  16   4      147.67      150.55      4.94 o
   5  16   4     1146.23     1135.61     19.96 o
   6  16   4        6.12        8.28      1.82 o
   7  16   4      171.01      173.31      7.93 o
   8  16   4      161.82      132.96      9.05 o
   9  16   4      107.58      112.99      8.77 o
  10  16   4        3.11        1.95      2.37 o
   1  17   4       86.68       93.51      4.24 o
   2  17   4        3.06        3.99      1.25 o
   3  17   4      324.30      321.30      7.17 o
   4  17   4       64.98       71.59      3.77 o
   5  17   4        0.33        2.22      4.90 o
   6  17   4        1.63        2.16      1.31 o
   7  17   4       23.48       25.95      3.33 o
   8  17   4       11.24       19.89      3.79 o
   9  17   4       12.85       16.63      4.65 o
   0  18   4        6.09        4.10      2.19 o
   1  18   4       46.81       46.40      4.60 o
   2  18   4       72.40       40.20     15.04 o
   3  18   4      545.48      532.97     11.79 o
   4  18   4        3.86        6.90      1.61 o
   5  18   4       16.27       15.37      2.34 o
   6  18   4        5.21        7.54      1.90 o
   7  18   4        2.08        8.82      2.48 o
   8  18   4       10.84       10.48      5.55 o
   9  18   4       15.50       20.02      4.00 o
   1  19   4       38.66       49.87      4.90 o
   2  19   4       17.37       19.10      1.62 o
   3  19   4      375.65      373.39      9.95 o
   4  19   4      469.50      455.70     11.40 o
   5  19   4       17.13       14.37      2.18 o
   6  19   4       51.23       49.20      4.17 o
   7  19   4      170.16      170.83      9.53 o
   8  19   4        0.00        0.52      1.28 o
   9  19   4      168.56      147.50     10.08 o
   0  20   4       22.02       22.54      4.57 o
   1  20   4      135.46      142.59      8.14 o
   2  20   4      315.73      324.57      6.54 o
   3  20   4       10.65       14.93      2.32 o
   4  20   4        3.63       25.39      3.00 o
   5  20   4        0.12        1.27      1.20 o
   6  20   4        3.47        3.42      1.36 o
   7  20   4       11.09       12.19      2.59 o
   8  20   4        3.86       39.85      4.36 o
   9  20   4      157.88      160.08     15.50 o
   1  21   4       52.60       51.52      5.04 o
   2  21   4       65.33       75.19      3.38 o
   3  21   4      262.12      267.31      8.59 o
   4  21   4       18.58       12.72      2.73 o
   5  21   4       60.05       60.19      7.58 o
   6  21   4       19.74       17.80      3.29 o
   7  21   4        1.53        2.51      1.71 o
   8  21   4        7.36        7.42      3.84 o
   9  21   4       18.17       31.85      7.48 o
   0  22   4       31.55       27.86      5.29 o
   1  22   4       45.58       42.09      3.11 o
   2  22   4        2.11        0.60      0.55 o
   3  22   4      237.88      232.32      8.14 o
   4  22   4       57.23       56.24      5.58 o
   5  22   4       46.79       48.73      5.26 o
   6  22   4       14.81       13.19      3.13 o
   7  22   4        5.85        8.08      2.36 o
   8  22   4        9.02        7.41      2.95 o
   9  22   4       43.85       59.92      9.59 o
   1  23   4      372.74      351.04      8.73 o
   2  23   4        1.14        0.88      0.85 o
   3  23   4      240.55      235.88      8.25 o
   4  23   4       76.86       79.64      6.72 o
   5  23   4       10.58       10.78      3.46 o
   6  23   4       80.43       83.91      7.17 o
   7  23   4       11.15       15.05      3.27 o
   8  23   4       37.22       39.17      5.42 o
   0  24   4        0.07       -0.08      1.97 o
   1  24   4      597.89      587.33     11.34 o
   2  24   4        3.56        3.53      0.81 o
   3  24   4      142.54      150.95      6.72 o
   4  24   4        9.32        6.81      1.87 o
   5  24   4        2.03        1.65      1.30 o
   6  24   4       26.49       34.04      4.60 o
   7  24   4       28.45       34.18      5.44 o
   8  24   4       14.82       34.61      5.10 o
   1  25   4      245.54      225.89      8.00 o
   2  25   4        4.28        9.14      1.08 o
   3  25   4       34.48       31.53      3.17 o
   4  25   4        4.48        2.39      1.29 o
   5  25   4       59.09       60.81      6.06 o
   6  25   4        4.52        7.05      2.42 o
   7  25   4        0.15        0.74      1.57 o
   8  25   4        0.35        4.51      2.46 o
   0  26   4       33.66       24.67      5.10 o
   1  26   4        0.00        3.14      2.29 o
   2  26   4        4.51        6.37      1.73 o
   3  26   4       34.68       31.06      4.22 o
   4  26   4       25.37       26.33      4.84 o
   5  26   4        8.76        9.02      2.21 o
   6  26   4       36.37       41.58      5.32 o
   7  26   4        0.02       -0.59      1.58 o
   1  27   4      257.20      229.05     11.55 o
   2  27   4       30.82       30.07      4.23 o
   3  27   4      155.01      150.70      9.54 o
   4  27   4       34.26       31.66      5.14 o
   5  27   4        2.91        1.32      1.48 o
   6  27   4       32.22       31.43      4.79 o
   7  27   4        6.87        9.88      3.07 o
   0  28   4        7.21        1.27      1.62 o
   1  28   4      185.84      171.94     10.20 o
   2  28   4        3.78        3.51      2.45 o
   3  28   4        0.24        0.35      2.60 o
   4  28   4       19.91       23.74      4.11 o
   5  28   4       32.81       31.15      6.80 o
   6  28   4       24.02       26.58      4.42 o
   7  28   4       28.18       27.63      4.67 o
   1  29   4       94.66       91.95      7.58 o
   2  29   4        0.76       -0.15      1.43 o
   3  29   4       10.45       14.03      3.28 o
   4  29   4      125.27      133.30      9.38 o
   5  29   4       29.41       29.67      6.35 o
   6  29   4        3.53        3.51      3.40 o
   7  29   4        8.00        6.35      3.04 o
   0  30   4        4.16        3.95      2.12 o
   1  30   4       54.99       49.81      6.68 o
   2  30   4        1.84        2.92      3.50 o
   3  30   4        2.41        1.11      1.49 o
   4  30   4       13.52       13.29      3.08 o
   5  30   4       35.12       52.46      8.57 o
   6  30   4        2.57       13.41      3.53 o
   1  31   4        2.67        7.94      2.61 o
   2  31   4       28.84       28.24      4.34 o
   3  31   4        2.31        2.84      5.40 o
   4  31   4        8.87        5.55      2.39 o
   5  31   4        0.12        0.29      1.93 o
   6  31   4      124.85      141.81     10.25 o
   0  32   4       16.04       20.06      5.09 o
   1  32   4       26.56       29.70      4.49 o
   2  32   4        8.69        7.41      4.66 o
   3  32   4       19.36       26.81      4.37 o
   4  32   4        0.08       -2.84      2.86 o
   5  32   4        0.07       -0.78      1.78 o
   6  32   4       29.18       43.48      8.41 o
   1  33   4        0.56        0.56      1.52 o
   2  33   4        2.92        0.39      1.73 o
   3  33   4       11.87       10.61      3.07 o
   4  33   4       19.98       20.75      4.04 o
   5  33   4        6.10        1.34      5.84 o
   0  34   4        1.23       -0.49      1.68 o
   1  34   4       38.32       38.63      5.32 o
   2  34   4       28.68       23.18      4.12 o
   3  34   4        0.14        1.68      4.75 o
   4  34   4        0.16        0.79      1.50 o
   1  35   4       19.57       15.58      3.50 o
   2  35   4        4.30        6.33      2.05 o
   3  35   4       11.72       14.52      3.44 o
   4  35   4       46.06       52.66      9.34 o
   0  36   4       25.59       34.11      7.07 o
   1  36   4        1.75        4.86      2.22 o
   2  36   4        0.39        0.98      6.25 o
   3  36   4        6.22        2.59      2.43 o
   1  37   4        3.31        2.86      3.64 o
   2  37   4       19.14       15.02      3.47 o
   1   0   5       15.75       14.21      1.64 o
   2   0   5      336.15      344.16      8.14 o
   3   0   5       64.58       71.39      3.92 o
   4   0   5       56.20       49.15      4.79 o
   5   0   5      433.33      404.05     12.08 o
   6   0   5       16.19       17.07      2.68 o
   7   0   5      127.64      117.36      7.31 o
   8   0   5        1.19        1.93      1.59 o
   9   0   5        1.85       -2.55      2.86 o
   0   1   5       39.63       33.15      2.94 o
   1   1   5        4.88        6.37      0.81 o
   2   1   5       35.80       40.44      2.03 o
   3   1   5        0.02       -0.15      0.54 o
   4   1   5      115.30      114.98      4.34 o
   5   1   5       58.63       57.05      3.31 o
   6   1   5        6.23        4.57      1.14 o
   7   1   5      218.57      219.04      6.99 o
   8   1   5        6.37        5.70      2.19 o
   9   1   5       40.29       52.09      6.10 o
   1   2   5       71.62       57.05      2.29 o
   2   2   5        0.17        0.58      0.54 o
   3   2   5        1.18        3.04      0.69 o
   4   2   5       10.85       12.22      1.32 o
   5   2   5       10.13       10.27      1.46 o
   6   2   5        0.83       -0.11      0.88 o
   7   2   5        7.77        9.11      1.70 o
   8   2   5        0.61        0.58      1.71 o
   9   2   5        0.87        1.79      1.94 o
   0   3   5       58.51       59.85      4.17 o
   1   3   5      119.14      114.71      3.22 o
   2   3   5      106.56      115.05      3.31 o
   3   3   5       30.72       26.25      1.70 o
   4   3   5        0.03        0.40      0.57 o
   5   3   5       78.35       78.98      3.81 o
   6   3   5        1.49        0.84      0.84 o
   7   3   5       14.37       11.10      1.77 o
   8   3   5        1.14        0.39      1.71 o
   9   3   5       11.46        6.55      2.20 o
   1   4   5       32.66       33.79      1.93 o
   2   4   5       20.97       19.77      1.37 o
   3   4   5        0.23        3.28      0.79 o
   4   4   5      121.95      106.02      3.79 o
   5   4   5      222.13      204.61      6.05 o
   6   4   5        0.76        1.02      0.72 o
   7   4   5       21.02       21.98      2.31 o
   8   4   5        4.37        4.88      1.64 o
   9   4   5        3.00        0.48      2.35 o
   0   5   5     1232.08     1272.04     28.69 o
   1   5   5       38.39       47.15      2.01 o
   2   5   5       32.26       27.79      1.40 o
   3   5   5      217.54      191.69      4.69 o
   4   5   5        1.33        1.63      0.66 o
   5   5   5        4.18       11.85      1.65 o
   6   5   5        0.05        0.29      0.89 o
   7   5   5        1.20        1.25      1.08 o
   8   5   5        1.28        2.01      1.84 o
   9   5   5        0.00       -1.11      1.87 o
   1   6   5      153.93      173.69      4.29 o
   2   6   5        9.26        6.80      0.61 o
   3   6   5        0.84        3.00      0.72 o
   4   6   5       30.79       25.20      1.78 o
   5   6   5        0.63        0.80      0.59 o
   6   6   5       32.52       27.13      2.33 o
   7   6   5       19.54       14.01      1.82 o
   8   6   5        4.70        4.71      2.49 o
   9   6   5        1.57        1.70      1.28 o
   0   7   5     1274.99      875.83    402.41 o
   1   7   5      350.83      341.96      5.97 o
   2   7   5        6.51        6.47      0.77 o
   3   7   5        6.78        8.97      0.85 o
   4   7   5        0.24       -0.25      0.64 o
   5   7   5       38.04       33.33      2.36 o
   6   7   5       13.60       13.39      1.67 o
   7   7   5       19.82       15.38      2.24 o
   8   7   5       29.47       27.04      3.20 o
   9   7   5        0.01       -2.46      2.46 o
   1   8   5        1.36        5.96      1.18 o
   2   8   5      461.17      431.44      7.14 o
   3   8   5       37.00       33.35      1.50 o
   4   8   5        9.52        6.47      0.72 o
   5   8   5        0.82        1.24      1.35 o
   6   8   5       39.68       41.54      2.77 o
   7   8   5        0.98        1.12      1.71 o
   8   8   5        4.59        4.37      2.79 o
   9   8   5       21.81       15.10      2.58 o
   0   9   5      809.05      795.13     14.51 o
   1   9   5      302.07      299.94      5.74 o
   2   9   5        2.33        2.94      1.24 o
   3   9   5       14.81       12.20      0.84 o
   4   9   5        1.83        0.88      0.36 o
   5   9   5        5.74        3.00      0.67 o
   6   9   5        0.19        0.66      1.11 o
   7   9   5        1.18        1.83      1.10 o
   8   9   5       35.27       33.84      3.75 o
   9   9   5       10.21        7.54      2.02 o
   1  10   5      391.02      381.64      8.86 o
   2  10   5       58.75       68.50      2.68 o
   3  10   5       12.10        9.28      1.32 o
   4  10   5        0.13        0.48      0.37 o
   5  10   5       10.42        7.52      1.52 o
   6  10   5        7.23        6.94      1.66 o
   7  10   5        1.85        2.68      1.27 o
   8  10   5       34.32       42.97      4.20 o
   9  10   5        1.13        2.97      5.68 o
   0  11   5        0.54        1.04      0.71 o
   1  11   5       49.97       32.30     14.08 o
   2  11   5      489.04      485.35      7.43 o
   3  11   5        4.52        2.35      1.09 o
   4  11   5       15.46       14.97      1.75 o
   5  11   5        5.12        5.37      1.42 o
   6  11   5        3.57        3.30      1.18 o
   7  11   5        8.08       14.55      2.38 o
   8  11   5        0.74        0.24      1.32 o
   9  11   5        0.09        0.66      1.86 o
   1  12   5      223.92      124.15     47.57 o
   2  12   5      367.11      339.62      5.96 o
   3  12   5       15.95       14.65      1.50 o
   4  12   5        6.65        7.43      1.26 o
   5  12   5       81.65       86.13      5.24 o
   6  12   5        0.87        1.19      1.27 o
   7  12   5       33.97       34.29      3.66 o
   8  12   5       13.14       17.69      2.71 o
   9  12   5        0.20        0.59      1.19 o
   0  13   5        3.86        5.53      1.80 o
   1  13   5       67.86       42.47     22.69 o
   2  13   5      137.34      145.59      5.18 o
   3  13   5       28.58       27.57      2.05 o
   4  13   5       47.33       44.65      3.62 o
   5  13   5        1.42        2.15      1.11 o
   6  13   5        0.75        1.17      1.13 o
   7  13   5        2.46        2.69      2.21 o
   8  13   5       30.96       39.75      4.06 o
   9  13   5        0.00        1.50      1.55 o
   1  14   5       11.37        9.16      0.95 o
   2  14   5       88.20       90.06      4.05 o
   3  14   5      149.31      153.17      6.53 o
   4  14   5       35.09       25.26      2.90 o
   5  14   5        0.13       -0.59      1.01 o
   6  14   5       67.85       76.33      5.20 o
   7  14   5        3.53        5.20      2.12 o
   8  14   5       34.82       43.57      4.44 o
   9  14   5        0.94        2.70      2.65 o
   0  15   5        7.49        3.90      1.37 o
   1  15   5       18.84       21.72      2.24 o
   2  15   5       53.56       56.68      5.29 o
   3  15   5        4.57        6.37      2.00 o
   4  15   5      166.91      158.91      6.97 o
   5  15   5        5.79        9.14      1.88 o
   6  15   5       24.13       27.37      3.20 o
   7  15   5       44.97       53.08      4.69 o
   8  15   5        3.29       11.52      2.82 o
   1  16   5        0.15        0.09      1.01 o
   2  16   5       33.29       36.78      4.32 o
   3  16   5       27.08       28.64      2.92 o
   4  16   5       71.60       67.21      4.61 o
   5  16   5       93.20      106.47      5.97 o
   6  16   5       53.60       51.28      4.33 o
   7  16   5       73.13      100.54      6.31 o
   8  16   5      285.13      285.29     11.09 o
   0  17   5       16.36       11.81      3.14 o
   1  17   5        2.56        3.02      1.08 o
   2  17   5        6.40        6.81      2.06 o
   3  17   5        2.15        2.29      1.19 o
   4  17   5       64.15       65.90      4.53 o
   5  17   5        1.13        0.26      1.15 o
   6  17   5        5.96        6.51      1.73 o
   7  17   5       15.11       22.28      3.28 o
   8  17   5       10.76       20.66      4.35 o
   1  18   5       12.09       13.07      1.71 o
   2  18   5        8.04        7.26      2.17 o
   3  18   5       28.30       25.13      2.74 o
   4  18   5        9.54        7.78      1.76 o
   5  18   5       39.04       41.28      3.80 o
   6  18   5        0.71        0.90      0.95 o
   7  18   5       26.93       28.50      3.52 o
   8  18   5       18.18       27.16      4.26 o
   0  19   5       27.10       27.27      5.36 o
   1  19   5        3.13        3.44      2.33 o
   2  19   5        7.53        9.66      3.34 o
   3  19   5        1.38        1.73      1.32 o
   4  19   5      109.52       89.27      5.38 o
   5  19   5        0.93        0.83      1.01 o
   6  19   5        2.56        2.18      1.50 o
   7  19   5       28.22       34.26      4.94 o
   8  19   5       58.94       64.26      6.62 o
   1  20   5      240.71      244.34     11.58 o
   2  20   5       69.86       72.67      6.83 o
   3  20   5        5.01        4.61      1.72 o
   4  20   5        0.02       -0.24      1.08 o
   5  20   5       78.62       69.71      5.46 o
   6  20   5       21.43       19.19      2.67 o
   7  20   5       44.71       47.01      5.62 o
   8  20   5       69.40       74.25      7.02 o
   0  21   5      109.56      122.82     11.62 o
   1  21   5       66.13       70.04      6.37 o
   2  21   5      399.33      368.95     14.59 o
   3  21   5        8.27        4.91      2.70 o
   4  21   5       14.03       12.60      1.80 o
   5  21   5        8.20        5.76      1.94 o
   6  21   5        5.55        2.92      1.31 o
   7  21   5        5.09        5.67      1.62 o
   1  22   5       51.28       58.60      5.83 o
   2  22   5      131.37      128.50      8.75 o
   3  22   5       35.89       34.81      4.53 o
   4  22   5       18.79       19.99      3.53 o
   5  22   5       15.07       17.79      3.48 o
   6  22   5       21.51       18.82      3.72 o
   7  22   5        3.90        2.27      2.05 o
   0  23   5      233.59      234.86     16.59 o
   1  23   5        1.71        1.80      4.34 o
   2  23   5        4.36        9.50      4.21 o
   3  23   5        5.79        5.54      1.86 o
   4  23   5        5.76        2.47      1.63 o
   5  23   5       13.62       11.08      2.65 o
   6  23   5        0.21       -1.58      2.02 o
   7  23   5        0.50       -3.24      3.24 o
   1  24   5       37.12       35.86      7.04 o
   2  24   5      119.66      118.85      8.57 o
   3  24   5       20.06       19.45      3.59 o
   4  24   5        4.65        4.62      1.54 o
   5  24   5        6.65        6.65      2.20 o
   6  24   5        9.90        9.53      2.68 o
   7  24   5        0.11       -0.86      2.87 o
   0  25   5       30.64       37.13      6.77 o
   1  25   5      167.19      173.93     10.45 o
   2  25   5       29.63       18.89      3.53 o
   3  25   5       23.91       18.73      3.60 o
   4  25   5        0.32       -0.24      2.09 o
   5  25   5       18.44       15.07      3.42 o
   6  25   5        2.76        2.76      4.55 o
   1  26   5       30.05       38.24      5.06 o
   2  26   5       13.85        6.78      2.14 o
   3  26   5        7.49        7.44      2.39 o
   4  26   5        8.02       16.53      3.53 o
   5  26   5        0.57        1.06      1.75 o
   6  26   5        0.59        1.31      2.05 o
   0  27   5      552.17      507.80     26.00 o
   1  27   5       25.15       23.70      4.87 o
   2  27   5        0.05       -1.98      1.98 o
   3  27   5       45.04       55.58      6.20 o
   4  27   5       15.14       17.76      3.62 o
   5  27   5        2.27        2.13      2.35 o
   1  28   5        4.01        6.26      2.38 o
   2  28   5        6.55        2.73      1.60 o
   3  28   5        1.38        2.18      3.03 o
   4  28   5        0.12       -0.08      1.60 o
   5  28   5       27.52       38.25      8.25 o
   0  29   5       80.84       96.42     11.74 o
   1  29   5       68.27       73.06      7.11 o
   2  29   5      106.78      104.47      8.64 o
   3  29   5        0.17       -1.29      1.84 o
   4  29   5        5.07        4.90      2.28 o
   1  30   5       35.39       29.85      4.69 o
   2  30   5        2.70        2.14      3.35 o
   3  30   5        0.00       -0.41      1.47 o
   4  30   5       25.91       36.60      7.68 o
   0  31   5       19.10       15.43      4.78 o
   1  31   5        7.70        9.76      2.87 o
   2  31   5        0.51        2.80      2.19 o
   3  31   5        0.00        2.78      7.57 o
   1  32   5        0.00        1.11      1.55 o
   2  32   5       43.32       49.52      6.01 o
   0  33   5        5.62        2.49      1.81 o
   1  33   5        3.90        1.47      1.78 o
   0   0   6       34.13       30.37      4.54 o
   1   0   6        3.22        1.79      0.77 o
   2   0   6      318.52      338.39     14.40 o
   3   0   6      150.67      147.64      7.40 o
   4   0   6       42.24       37.08      3.83 o
   5   0   6       31.56       37.04      6.60 o
   6   0   6        3.10       17.79      4.95 o
   7   0   6        0.14       -1.47      1.90 o
   1   1   6        2.04        1.97      0.69 o
   2   1   6       78.83       88.30      3.92 o
   3   1   6      229.71      229.61      6.45 o
   4   1   6       78.21       78.09      3.86 o
   5   1   6       18.07       22.72      2.68 o
   6   1   6       36.10       28.93      4.09 o
   7   1   6        1.13       -0.01      1.69 o
   8   1   6      105.15      132.17     13.64 o
   0   2   6        1.13       -0.28      1.03 o
   1   2   6      130.14      127.65      4.07 o
   2   2   6        0.01        3.09      1.05 o
   3   2   6       43.65       49.67      3.06 o
   4   2   6        9.89        7.86      1.74 o
   5   2   6        0.62        0.04      0.86 o
   6   2   6        0.14       -0.18      1.14 o
   7   2   6        5.38        2.79      2.30 o
   8   2   6        2.84        7.96      3.83 o
   1   3   6       99.30      115.67      5.33 o
   2   3   6      178.53      177.82      5.45 o
   3   3   6       17.53       23.13      2.61 o
   4   3   6        4.82       10.45      1.82 o
   5   3   6        1.93        1.67      0.84 o
   6   3   6        9.38       15.01      2.30 o
   7   3   6       27.63       30.20      4.42 o
   0   4   6      123.94      119.38      6.32 o
   1   4   6       47.34       45.67      3.39 o
   2   4   6      122.75      124.58      4.51 o
   3   4   6       59.49       67.89      4.37 o
   4   4   6       33.53       29.07      2.97 o
   5   4   6        7.08        4.22      1.36 o
   6   4   6        8.22       11.15      2.06 o
   7   4   6       29.13       41.19      6.06 o
   1   5   6        0.42       -0.82      1.09 o
   2   5   6        0.00        0.00      1.14 o
   3   5   6        5.49        6.46      1.70 o
   4   5   6       19.30       20.91      2.59 o
   5   5   6        0.00        0.44      0.94 o
   6   5   6        0.03       -0.34      1.13 o
   7   5   6        4.80        5.29      2.27 o
   0   6   6      352.87      348.75     16.87 o
   1   6   6       75.09       69.71      3.72 o
   2   6   6       33.73       15.95     11.13 o
   3   6   6      122.95      122.12      5.92 o
   4   6   6        0.75       -0.45      0.92 o
   5   6   6       54.14       46.03      3.87 o
   6   6   6        1.40       13.52      2.27 o
   7   6   6        3.69        4.14      1.76 o
   1   7   6       99.48       97.11      4.47 o
   2   7   6        5.35        4.57      1.01 o
   3   7   6        7.52        6.99      1.58 o
   4   7   6        0.31        0.36      1.05 o
   5   7   6        0.15       -0.59      0.92 o
   6   7   6        0.05       -0.08      1.02 o
   7   7   6        2.79        2.96      1.40 o
   0   8   6       34.20       22.13      4.44 o
   1   8   6      274.86      129.74     77.29 o
   2   8   6        7.28        8.77      1.59 o
   3   8   6        0.58        1.53      0.88 o
   4   8   6        1.14        1.01      1.17 o
   5   8   6        4.82        3.54      1.34 o
   6   8   6        2.76        2.78      2.30 o
   7   8   6        4.96        5.35      1.49 o
   1   9   6       33.87       24.14      8.92 o
   2   9   6       47.06       50.29      3.80 o
   3   9   6        1.84        9.31      1.88 o
   4   9   6       20.71       19.98      2.58 o
   5   9   6       14.32       16.03      3.47 o
   6   9   6        6.96        7.90      1.75 o
   7   9   6       13.16       17.33      2.75 o
   0  10   6      154.06      140.51     11.41 o
   1  10   6        8.53        8.76      2.16 o
   2  10   6       80.94       83.38      4.28 o
   3  10   6       14.97       18.89      2.38 o
   4  10   6        4.33        3.90      1.35 o
   5  10   6       18.17       20.28      2.71 o
   6  10   6        0.81        1.58      1.29 o
   7  10   6       25.46       26.27      3.23 o
   1  11   6        8.87        9.16      2.27 o
   2  11   6        6.27        5.97      1.64 o
   3  11   6        0.10       -0.01      1.28 o
   4  11   6        3.40        7.05      1.65 o
   5  11   6      105.18      129.36      6.83 o
   6  11   6        3.91        3.47      1.32 o
   7  11   6        1.53        1.62      2.70 o
   0  12   6       23.96       46.42      7.06 o
   1  12   6        4.99        3.00      1.49 o
   2  12   6       12.45        9.41      1.50 o
   3  12   6        5.74        4.43      1.41 o
   4  12   6       59.51       60.84      4.52 o
   5  12   6       46.37       48.90      4.32 o
   6  12   6       22.52       35.18      3.81 o
   7  12   6        4.42        4.67      1.94 o
   1  13   6        0.21       -1.11      1.11 o
   2  13   6        0.06       -0.12      0.70 o
   3  13   6       18.96       23.20      2.78 o
   4  13   6       69.31       76.52      5.08 o
   5  13   6        3.48        2.11      1.36 o
   6  13   6       53.10       60.88      4.93 o
   7  13   6        1.75        1.76      1.50 o
   0  14   6       48.81       48.33      7.21 o
   1  14   6        0.00       -1.02      1.42 o
   2  14   6        0.32        0.07      0.86 o
   3  14   6       35.35       34.55      3.29 o
   4  14   6        5.91       10.15      2.03 o
   5  14   6       53.32       57.93      4.66 o
   6  14   6       34.73       44.71      4.32 o
   7  14   6       17.01       11.18      2.54 o
   1  15   6        1.40       -0.38      1.38 o
   2  15   6        0.02        0.61      1.12 o
   3  15   6        0.25        2.24      1.05 o
   4  15   6        5.85        4.55      1.50 o
   5  15   6       60.35       66.19      6.51 o
   6  15   6       41.45       55.86      4.80 o
   0  16   6       66.39       71.19      8.91 o
   1  16   6        8.94        5.81      3.39 o
   2  16   6        3.41        2.48      1.31 o
   3  16   6        2.93        2.50      1.03 o
   4  16   6        0.93        2.13      0.98 o
   5  16   6       81.01       69.20      5.15 o
   6  16   6        1.34        0.30      1.43 o
   1  17   6        0.51        1.35      1.28 o
   2  17   6        6.54        8.95      2.40 o
   3  17   6        1.11        1.14      1.06 o
   4  17   6        5.11        3.20      1.97 o
   5  17   6        2.93        4.47      1.66 o
   6  17   6       18.28       14.82      3.34 o
   0  18   6       20.20       35.21      6.37 o
   1  18   6        4.56        7.01      2.22 o
   2  18   6        6.60        8.53      2.40 o
   3  18   6       26.98       25.32      3.21 o
   4  18   6        6.82        8.38      1.84 o
   5  18   6        7.17       10.74      3.79 o
   6  18   6        5.31        6.34      2.44 o
   1  19   6        2.44        1.94      1.99 o
   2  19   6        2.49        3.19      1.89 o
   3  19   6       13.27       16.22      3.69 o
   4  19   6       46.13       44.06      5.45 o
   5  19   6       44.91       49.09      4.42 o
   6  19   6       49.84       45.81      5.28 o
   0  20   6       19.22       17.42      5.10 o
   1  20   6        1.21        0.55      1.54 o
   2  20   6        9.30        4.92      2.07 o
   3  20   6        0.01        0.13      1.99 o
   4  20   6       16.83       24.53      4.12 o
   5  20   6        0.14        1.44      2.88 o
   1  21   6        0.36       -1.03      2.24 o
   2  21   6        2.17        1.65      1.26 o
   3  21   6        4.36        2.99      1.55 o
   4  21   6       12.85       18.63      3.70 o
   5  21   6       49.84       63.97      9.32 o
   0  22   6       19.82       16.70      4.86 o
   1  22   6       22.33       22.23      3.81 o
   2  22   6       15.16       18.98      3.57 o
   3  22   6        0.82       -0.30      1.69 o
   4  22   6        0.36       -0.82      1.45 o
   5  22   6       16.84       17.05      5.07 o
   1  23   6       32.22       29.15      4.64 o
   2  23   6       16.55       25.33      4.34 o
   3  23   6        0.63       -1.37      1.64 o
   4  23   6        3.35        4.03      3.76 o
   0  24   6       34.55       39.25      7.31 o
   1  24   6       33.65       31.10      4.78 o
   2  24   6        7.83       11.01      2.81 o
   3  24   6        3.19        2.38      1.49 o
   4  24   6        1.45        2.50      2.49 o
   1  25   6        4.68        9.52      2.88 o
   2  25   6        4.95        2.33      3.84 o
   3  25   6        0.48        0.52      1.78 o
   0  26   6       36.72       34.04      7.02 o
   1  26   6       69.42       71.77      7.25 o
   2  26   6       23.86       28.15      4.55 o
   3  26   6       21.71       30.04      6.81 o
   1  27   6       26.95       23.67      4.28 o
   2  27   6        0.55        5.40      3.37 o
   1   0   7        4.82        6.81      2.49 o
   2   0   7       58.51       47.05      6.79 o
   3   0   7      191.04      183.25     13.85 o
   4   0   7        5.47        2.62      3.44 o
   5   0   7       25.39       36.12      7.04 o
   0   1   7       20.73       22.67      2.99 o
   1   1   7        0.49       -0.78      0.78 o
   2   1   7        1.99        3.48      1.78 o
   3   1   7       74.41       86.51      6.86 o
   4   1   7       40.40       30.03      4.24 o
   5   1   7       58.39       55.45      5.91 o
   1   2   7       39.02       44.10      3.81 o
   2   2   7        1.09        3.44      1.93 o
   3   2   7        0.73        1.81      1.49 o
   4   2   7        4.19        9.24      3.06 o
   5   2   7       10.72        9.89      2.71 o
   0   3   7        2.21        3.47      1.72 o
   1   3   7        3.98        2.49      1.23 o
   2   3   7       84.44       79.09      6.15 o
   3   3   7        7.26        8.45      2.37 o
   4   3   7       55.81       53.21      5.49 o
   5   3   7        4.27        7.25      2.09 o
   1   4   7        3.48        2.47      1.46 o
   2   4   7        3.64        4.73      1.76 o
   3   4   7       24.83       20.35      3.42 o
   4   4   7       34.79       47.53      5.19 o
   0   5   7       39.31       45.47      6.58 o
   1   5   7       23.30       28.63      3.76 o
   2   5   7        1.24        1.83      1.25 o
   3   5   7        6.19        5.33      1.77 o
   4   5   7        1.03        5.26      1.91 o
   1   6   7        1.05       -2.95      3.35 o
   2   6   7       80.97       81.76      9.36 o
   3   6   7        4.45        6.95      2.07 o
   4   6   7        5.62        3.70      1.91 o
   0   7   7       66.96       88.79      6.65 o
   1   7   7        0.71        0.01      1.52 o
   2   7   7       18.04       17.54      4.45 o
   3   7   7        2.32        1.24      3.85 o
   4   7   7       22.99       20.27      3.33 o
   1   8   7        1.25        1.66      1.44 o
   2   8   7        3.48        3.14      2.65 o
   3   8   7        0.20       -1.40      2.96 o
   4   8   7       53.83       64.63      6.22 o
   0   9   7        1.83        1.69      1.87 o
   1   9   7        5.31        4.94      1.81 o
   2   9   7        4.60        2.00      1.40 o
   3   9   7       60.15       67.30      9.10 o
   4   9   7       17.89       21.99      5.96 o
   1  10   7       10.90       13.62      2.18 o
   2  10   7        9.19        9.54      2.24 o
   3  10   7       35.60       38.63      6.92 o
   4  10   7        0.07       -0.54      1.74 o
   0  11   7       12.85       13.02      3.72 o
   1  11   7        0.49        2.02      1.38 o
   2  11   7        0.24        0.53      1.41 o
   3  11   7       27.58       33.34      4.56 o
   4  11   7        4.91        6.49      3.30 o
   1  12   7       61.23       64.80      5.03 o
   2  12   7        2.76        2.10      1.44 o
   3  12   7        3.47        6.04      2.06 o
   0  13   7       43.44       52.33      7.88 o
   1  13   7       60.17       65.50      5.06 o
   2  13   7        1.46        0.31      1.29 o
   3  13   7        0.02       -0.81      1.47 o
   1  14   7       29.26       34.09      4.55 o
   2  14   7        0.33       -1.54      1.54 o
   3  14   7        4.55        2.10      1.68 o
   0  15   7       22.64       18.81      5.12 o
   1  15   7        9.94       12.42      3.74 o
   2  15   7        0.59       -0.11      2.00 o
   1  16   7       10.50       12.45      2.65 o
   2  16   7        0.04        0.48      1.40 o
   0  17   7       11.37       10.17      4.35 o
   1  17   7        1.03       -1.11      2.57 o
 
